# Supplementary material for: Correction: Beliefs, awareness, use, and factors associated with herbal supplements usage among patients with chronic diseases–A cross-sectional insight from Alkharj, Saudi Arabia
Source: PLoS One. 2024 Aug 6;19(8):e0308595. doi: 10.1371/journal.pone.0308595 (PMC11302847; doi:10.1371/journal.pone.0308595)
Supplement: S1 File — (XLSX) [file pone.0308595.s001.xlsx]

## Sheet: Sheet1
Gender	Age	Marital state	Live in	Education level	Emplloyment‎\Business	Do you have any chronic disease diagnosed by a physicion ?	Diabetes	Hypertension	Hyperlipidemia	Asthma	Rheumatoid arthritis	Heart diseases	Chronic Kidney Diseases	Liver Cirrhosis	Cancer	Depression	NeurologicalDiseases	Thyroid Disorders (Hyperthyroidism - Hypothyroidism)	Gastric‎\PepticUlcer	Other chronic diseases	How long have you been diagnosed with those chronic diseases?	Do you use any herbal products?	Black Seed	Fenugreek	Myrrh	Cumin	Olive oil	Ginger	Anise	Mint	Asafoetida	Green tea	Ginseng	Caraway	Fennel	Saffron	Tarragon	Acacia gum	Cinnamon	Rosella	Tumeric	GardenCress	Others herbs	Treat chronic diseases	Treat acute diseases	Disease prevention	Overall health promotion	Other reasons	During the last 12 months, how often did you usually use any kind of herbal products?
Female	≤50	Never married	Urban	High school diploma	No	Yes	Yes	No	No	No	No	No	No	No	No	No	No	No	No	No	< 5 years	No	No	No	No	No	No	No	No	No	No	No	No	No	No	No	No	No	No	No	No	No	No	No	No	No	No	No	No
Female	≤50	Never married	Urban	High school diploma	No	Yes	No	No	No	No	No	No	No	No	No	No	No	Yes	No	No	10-20 years	Yes	No	No	No	No	No	No	No	No	No	No	No	No	No	No	No	No	No	No	No	No	Yes	Yes	No	No	No	No	Sometimes
Male	≤50	Never married	Urban	College degree	Yes	Yes	Yes	Yes	Yes	No	No	No	No	No	No	No	Yes	No	Yes	No	< 5 years	Yes	Yes	Yes	Yes	Yes	No	Yes	Yes	Yes	No	No	No	No	Yes	No	No	No	Yes	No	No	Yes	No	No	Yes	No	No	No	Less frequent
Female	≤50	Never married	Urban	College degree	No	Yes	No	No	No	No	No	No	No	No	No	No	No	Yes	No	No	< 5 years	Yes	Yes	No	Yes	Yes	Yes	Yes	Yes	Yes	No	Yes	No	No	No	Yes	No	No	Yes	No	No	No	No	No	Yes	No	Yes	No	Less frequent
Male	≤50	Never married	Urban	College degree	No	Yes	Yes	No	No	No	No	No	No	No	No	No	No	No	No	No	10-20 years	Yes	No	No	No	No	No	No	No	No	No	No	No	No	No	No	No	No	Yes	No	No	No	No	Yes	No	No	No	No	Sometimes
Female	≤50	Married	Urban	Elementary school	No	Yes	No	No	No	No	No	No	No	No	No	No	No	Yes	No	No	5-10 years	Yes	No	Yes	Yes	Yes	Yes	Yes	No	Yes	No	Yes	No	No	No	Yes	No	No	Yes	Yes	Yes	No	No	No	Yes	No	Yes	No	Sometimes
Female	≤50	Married	Urban	High school diploma	No	Yes	No	No	No	No	No	Yes	No	No	No	No	Yes	Yes	No	No	5-10 years	Yes	No	No	Yes	Yes	Yes	Yes	Yes	Yes	No	No	No	No	No	Yes	No	No	No	No	No	No	No	No	Yes	Yes	No	No	Sometimes
Female	≤50	Married	Urban	College degree	No	Yes	No	No	No	No	No	No	No	No	No	No	No	No	No	Yes	< 5 years	No	No	No	No	No	No	No	No	No	No	No	No	No	No	No	No	No	No	No	No	No	No	No	No	No	No	No	No
Female	≤50	Never married	Urban	College degree	Yes	Yes	Yes	No	No	No	No	No	No	No	No	No	No	No	No	No	< 5 years	Yes	No	No	Yes	No	No	No	No	No	No	No	No	No	No	No	No	No	Yes	No	No	No	No	Yes	No	No	No	No	Less frequent
Male	≤50	Married	Urban	High school diploma	Yes	Yes	No	No	No	No	No	No	No	No	No	No	No	No	No	Yes	> 20 years	No	No	No	No	No	No	No	No	No	No	No	No	No	No	No	No	No	No	No	No	No	No	No	No	No	No	No	No
Female	≤50	Married	Urban	High school diploma	No	No	No	No	No	No	No	No	No	No	No	No	No	Yes	No	Yes	5-10 years	Yes	Yes	No	No	Yes	Yes	Yes	Yes	Yes	No	Yes	No	No	No	No	No	No	Yes	No	No	No	No	No	Yes	No	No	No	Less frequent
Female	≤50	Married	Urban	Intermediate school	No	Yes	No	No	No	No	Yes	No	No	No	No	No	No	No	No	No	< 5 years	No	No	No	No	No	No	No	No	No	No	No	No	No	No	No	No	No	No	No	No	No	No	No	No	No	No	No	No
Male	≤50	Married	Urban	High school diploma	Yes	Yes	Yes	No	No	No	No	No	No	No	No	No	No	No	No	No	< 5 years	Yes	Yes	No	Yes	Yes	Yes	Yes	Yes	Yes	No	Yes	No	Yes	No	No	No	No	Yes	No	No	No	No	Yes	No	No	No	No	Less frequent
Female	≤50	Married	Rural	High school diploma	No	Yes	Yes	Yes	No	No	No	Yes	Yes	No	No	No	No	No	No	No	< 5 years	No	No	No	No	No	No	No	No	No	No	No	No	No	No	No	No	No	No	No	No	No	No	No	No	No	No	No	No
Male	≤50	Never married	Urban	College degree	Yes	Yes	No	No	No	No	No	No	No	No	No	No	No	Yes	No	No	< 5 years	No	No	No	No	No	No	No	No	No	No	No	No	No	No	No	No	No	No	No	No	No	No	No	No	No	No	No	No
Female	≤50	Married	Urban	Elementary school	No	Yes	No	No	No	No	No	No	No	No	No	No	No	Yes	No	No	5-10 years	Yes	Yes	No	No	Yes	Yes	Yes	No	Yes	No	Yes	No	No	No	No	No	No	Yes	No	No	No	No	No	No	No	Yes	No	Sometimes
Female	≤50	Married	Urban	Intermediate school	No	Yes	Yes	Yes	Yes	No	No	Yes	No	No	No	No	No	No	No	No	> 20 years	Yes	Yes	No	Yes	Yes	No	Yes	Yes	Yes	No	Yes	No	No	No	No	No	No	Yes	No	No	No	No	Yes	Yes	No	Yes	No	Less frequent
Female	≤50	Married	Urban	High school diploma	No	Yes	No	No	No	Yes	No	No	No	No	No	No	No	No	No	No	< 5 years	Yes	No	No	Yes	Yes	Yes	Yes	Yes	Yes	No	Yes	No	No	No	No	No	Yes	Yes	No	No	No	Yes	Yes	Yes	No	No	Yes	Less frequent
Female	≤50	Never married	Urban	High school diploma	No	Yes	No	No	No	No	No	No	No	No	No	No	No	Yes	No	No	< 5 years	Yes	Yes	No	No	Yes	Yes	Yes	Yes	Yes	No	Yes	No	No	Yes	No	No	Yes	Yes	Yes	Yes	No	Yes	Yes	Yes	No	No	No	Sometimes
Female	≤50	Married	Urban	College degree	No	Yes	Yes	No	No	No	No	No	No	No	No	No	No	No	No	No	< 5 years	Yes	Yes	No	Yes	Yes	Yes	Yes	No	Yes	No	Yes	No	No	No	No	No	No	Yes	No	No	No	No	No	Yes	No	Yes	No	Sometimes
Female	≤50	Married	Rural	College degree	Yes	Yes	No	No	No	Yes	No	No	No	No	No	No	No	No	No	No	> 20 years	Yes	No	No	No	Yes	No	No	No	No	No	No	No	No	No	No	No	No	No	No	No	No	Yes	Yes	No	No	No	No	Sometimes
Female	≤50	Married	Urban	High school diploma	No	Yes	No	No	No	No	No	No	No	No	No	No	No	No	No	Yes	> 20 years	No	No	No	No	No	No	No	No	No	No	No	No	No	No	No	No	No	No	No	No	No	No	No	No	No	No	No	No
Female	≤50	Married	Urban	College degree	No	Yes	No	No	No	No	No	No	No	No	No	No	No	Yes	No	No	5-10 years	No	No	No	No	No	No	No	No	No	No	No	No	No	No	No	No	No	No	No	No	No	No	No	No	No	No	No	No
Male	≤50	Never married	Urban	Illiterate	Yes	Yes	Yes	No	Yes	No	No	No	No	No	No	No	No	No	No	No	10-20 years	No	No	No	No	No	No	No	No	No	No	No	No	No	No	No	No	No	No	No	No	No	No	No	No	No	No	No	No
Male	≤50	Married	Urban	High school diploma	Yes	Yes	No	Yes	No	No	No	No	No	No	No	No	No	No	No	No	10-20 years	Yes	No	No	No	No	No	No	No	No	No	No	No	No	No	No	No	No	No	Yes	No	No	No	Yes	No	No	No	No	Sometimes
Female	≤50	Married	Urban	High school diploma	No	Yes	No	No	No	No	No	No	No	No	No	No	No	Yes	No	Yes	10-20 years	Yes	Yes	Yes	Yes	Yes	No	Yes	No	No	No	No	No	No	No	No	No	No	Yes	No	No	No	Yes	No	Yes	No	No	Yes	Less frequent
Female	≤50	Divorced	Urban	Intermediate school	No	Yes	Yes	Yes	No	No	No	No	No	No	No	No	No	No	No	No	5-10 years	Yes	No	No	Yes	Yes	Yes	No	No	Yes	No	No	No	No	No	No	No	No	No	Yes	No	No	No	Yes	Yes	No	No	No	Sometimes
Female	≤50	Married	Rural	College degree	No	Yes	No	No	No	No	No	No	No	No	No	No	No	Yes	No	No	< 5 years	Yes	No	No	No	Yes	Yes	Yes	Yes	Yes	No	Yes	No	No	Yes	No	No	Yes	Yes	No	No	No	Yes	No	Yes	Yes	No	No	Less frequent
Male	≤50	Married	Urban	High school diploma	Yes	Yes	Yes	No	Yes	No	No	No	No	No	No	No	No	No	No	No	< 5 years	Yes	Yes	Yes	Yes	Yes	Yes	Yes	Yes	Yes	No	Yes	No	No	No	Yes	No	No	No	No	No	No	No	No	No	No	Yes	No	Sometimes
Male	≤50	Married	Urban	College degree	Yes	Yes	Yes	No	No	No	No	No	No	No	No	No	No	No	No	No	< 5 years	Yes	Yes	No	No	No	No	Yes	Yes	No	No	No	No	No	Yes	No	No	No	No	No	No	No	No	No	Yes	No	No	No	Sometimes
Female	≤50	Married	Urban	High school diploma	No	Yes	No	No	No	No	No	No	No	No	No	No	No	Yes	No	No	5-10 years	Yes	No	No	No	Yes	No	Yes	No	Yes	No	Yes	No	No	No	Yes	No	No	Yes	No	Yes	No	No	No	No	No	No	Yes	Sometimes
Female	≤50	Married	Urban	College degree	No	Yes	No	No	No	No	No	No	No	No	No	No	No	Yes	No	No	5-10 years	Yes	Yes	No	Yes	Yes	No	Yes	No	Yes	Yes	No	No	No	No	No	No	No	Yes	No	No	No	Yes	Yes	Yes	No	No	Yes	Less frequent
Male	≤50	Divorced	Urban	College degree	Yes	Yes	Yes	No	Yes	No	No	No	No	No	No	No	No	No	No	No	< 5 years	No	No	No	No	No	No	No	No	No	No	No	No	No	No	No	No	No	No	No	No	No	No	No	No	No	No	No	No
Female	≤50	Married	Rural	High school diploma	No	Yes	No	No	No	No	No	No	No	No	No	No	No	Yes	No	No	10-20 years	Yes	No	No	No	Yes	No	No	No	No	No	No	No	No	Yes	No	No	No	Yes	No	No	No	Yes	No	No	No	No	Yes	Sometimes
Female	≤50	Married	Urban	High school diploma	No	Yes	No	No	No	No	No	No	No	No	No	No	No	Yes	No	Yes	10-20 years	Yes	No	No	Yes	No	Yes	Yes	Yes	Yes	No	No	No	No	No	No	No	Yes	Yes	No	No	No	Yes	No	Yes	Yes	Yes	No	Sometimes
Female	≤50	Never married	Rural	College degree	Yes	Yes	Yes	No	No	No	No	No	No	No	No	No	No	No	No	No	5-10 years	Yes	No	No	No	No	No	No	No	No	No	Yes	No	No	No	No	No	No	No	No	No	No	No	No	No	No	Yes	No	Always
Male	≤50	Married	Urban	College degree	Yes	Yes	No	No	No	No	No	No	No	No	No	No	No	No	Yes	No	< 5 years	Yes	No	No	No	Yes	Yes	Yes	Yes	Yes	No	Yes	No	No	No	No	No	No	No	No	No	No	No	No	Yes	Yes	No	No	Sometimes
Female	≤50	Married	Urban	High school diploma	No	Yes	No	No	No	No	No	No	No	No	No	No	No	Yes	No	No	10-20 years	Yes	Yes	No	No	Yes	Yes	Yes	No	Yes	No	No	No	No	Yes	Yes	No	No	No	No	No	No	No	No	Yes	Yes	No	No	Sometimes
Male	≤50	Married	Urban	College degree	Yes	Yes	No	No	Yes	No	No	No	No	No	No	No	No	No	No	No	< 5 years	No	No	No	No	No	No	No	No	No	No	No	No	No	No	No	No	No	No	No	No	No	No	No	No	No	No	No	No
Female	≤50	Never married	Urban	College degree	No	Yes	No	No	No	No	No	No	No	No	No	Yes	No	Yes	No	No	< 5 years	No	No	No	No	No	No	No	No	No	No	No	No	No	No	No	No	No	No	No	No	No	No	No	No	No	No	No	No
Female	≤50	Married	Urban	High school diploma	No	Yes	No	No	No	No	No	No	No	No	No	No	No	Yes	No	No	< 5 years	No	No	No	No	No	No	No	No	No	No	No	No	No	No	No	No	No	No	No	No	No	No	No	No	No	No	No	No
Male	≤50	Married	Urban	High school diploma	Yes	Yes	No	Yes	No	No	No	No	No	No	No	No	No	Yes	No	No	< 5 years	Yes	No	No	No	No	No	No	No	No	No	Yes	No	No	No	No	No	Yes	No	Yes	No	No	No	No	Yes	No	No	No	Sometimes
Female	≤50	Married	Urban	High school diploma	No	Yes	No	No	No	No	No	Yes	No	No	No	No	No	No	No	No	> 20 years	Yes	No	Yes	No	Yes	Yes	Yes	No	Yes	No	No	No	No	No	Yes	No	Yes	Yes	No	No	No	No	No	Yes	No	Yes	No	Sometimes
Female	≤50	Divorced	Urban	High school diploma	No	Yes	Yes	No	No	No	No	No	Yes	No	No	No	No	No	No	Yes	5-10 years	Yes	No	Yes	Yes	No	Yes	Yes	No	Yes	No	No	No	No	Yes	No	No	No	Yes	No	No	No	Yes	Yes	No	No	Yes	Yes	Sometimes
Male	≤50	Married	Urban	College degree	Yes	Yes	No	Yes	No	No	No	No	No	No	No	No	No	No	No	No	> 20 years	No	No	No	No	No	No	No	No	No	No	No	No	No	No	No	No	No	No	No	No	No	No	No	No	No	No	No	No
Female	≤50	Married	Urban	College degree	Yes	Yes	No	No	No	No	No	No	No	No	No	No	No	Yes	No	No	5-10 years	Yes	Yes	No	Yes	Yes	Yes	Yes	No	Yes	Yes	Yes	No	No	Yes	No	No	No	Yes	No	Yes	No	No	No	Yes	No	No	No	Always
Male	≤50	Married	Urban	Intermediate school	No	Yes	No	Yes	No	No	No	No	Yes	No	No	No	No	No	No	Yes	< 5 years	Yes	No	No	No	No	Yes	No	No	No	No	No	No	No	Yes	No	No	Yes	No	No	No	No	No	Yes	No	No	No	No	Sometimes
Male	≤50	Married	Urban	College degree	Yes	Yes	Yes	No	No	No	No	No	No	No	No	No	No	No	No	No	5-10 years	Yes	No	No	No	Yes	No	No	No	No	No	No	No	No	No	No	No	No	No	No	No	No	Yes	No	Yes	No	No	No	Less frequent
Female	≤50	Married	Urban	Elementary school	No	Yes	Yes	No	Yes	No	No	No	No	No	No	No	No	No	No	No	10-20 years	Yes	No	No	Yes	No	No	No	Yes	Yes	No	Yes	No	Yes	Yes	No	No	Yes	No	No	Yes	No	No	No	Yes	No	No	No	Sometimes
Female	≤50	Married	Urban	College degree	Yes	Yes	No	No	No	No	No	No	No	No	Yes	No	No	Yes	No	No	5-10 years	No	No	No	No	No	No	No	No	No	No	No	No	No	No	No	No	No	No	No	No	No	No	No	No	No	No	No	No
Female	≤50	Married	Urban	College degree	No	Yes	Yes	No	No	No	No	No	No	No	No	No	No	Yes	No	No	> 20 years	Yes	No	No	Yes	Yes	No	No	No	Yes	No	Yes	No	No	No	No	No	No	No	No	No	No	Yes	No	Yes	No	No	Yes	Sometimes
Female	≤50	Married	Rural	Intermediate school	No	Yes	Yes	No	No	No	No	No	No	No	No	No	No	No	No	No	5-10 years	Yes	No	Yes	No	No	No	Yes	No	Yes	No	No	No	No	No	No	No	No	Yes	No	No	No	No	Yes	No	No	No	No	Less frequent
Female	≤50	Married	Urban	Intermediate school	No	Yes	No	No	No	No	No	No	No	No	No	No	Yes	No	Yes	Yes	10-20 years	Yes	Yes	Yes	Yes	Yes	Yes	Yes	No	Yes	No	Yes	No	Yes	Yes	Yes	No	Yes	Yes	No	No	No	Yes	Yes	Yes	No	Yes	No	Always
Male	≤50	Married	Urban	High school diploma	Yes	Yes	Yes	No	No	No	No	No	No	No	No	No	No	No	No	No	< 5 years	Yes	No	Yes	Yes	No	No	Yes	Yes	Yes	Yes	Yes	Yes	No	No	No	No	No	No	No	No	No	No	Yes	Yes	No	No	No	Sometimes
Male	≤50	Married	Urban	High school diploma	Yes	Yes	No	Yes	Yes	No	No	No	No	No	No	No	No	No	No	No	10-20 years	Yes	Yes	Yes	No	No	Yes	Yes	No	No	No	No	No	No	No	No	No	No	Yes	No	Yes	No	No	No	No	No	Yes	No	Less frequent
Female	≤50	Married	Urban	High school diploma	No	Yes	No	No	No	No	No	No	No	No	No	No	No	Yes	No	Yes	5-10 years	Yes	Yes	No	Yes	Yes	Yes	No	No	Yes	No	Yes	No	No	No	No	No	No	Yes	Yes	No	No	No	No	Yes	No	No	No	Sometimes
Male	≤50	Married	Urban	Elementary school	No	Yes	Yes	Yes	No	No	No	No	Yes	No	No	No	No	No	No	No	> 20 years	No	No	No	No	No	No	No	No	No	No	No	No	No	No	No	No	No	No	No	No	No	No	No	No	No	No	No	No
Male	≤50	Married	Urban	High school diploma	Yes	Yes	Yes	No	No	No	No	No	No	No	No	No	No	No	No	No	> 20 years	No	No	No	No	No	No	No	No	No	No	No	No	No	No	No	No	No	No	No	No	No	No	No	No	No	No	No	No
Female	≤50	Married	Urban	Illiterate	No	Yes	No	Yes	No	No	No	No	No	No	No	No	No	Yes	No	No	10-20 years	No	No	No	No	No	No	No	No	No	No	No	No	No	No	No	No	No	No	No	No	No	No	No	No	No	No	No	No
Male	≤50	Married	Urban	High school diploma	Yes	Yes	Yes	No	Yes	No	No	No	No	No	No	No	No	No	No	No	10-20 years	Yes	No	No	Yes	No	Yes	Yes	Yes	No	No	Yes	No	No	No	No	No	No	No	No	No	No	No	Yes	No	No	No	No	Less frequent
Male	≤50	Married	Urban	High school diploma	Yes	Yes	No	No	No	Yes	No	No	No	No	No	No	No	No	No	No	10-20 years	Yes	No	No	No	No	No	No	Yes	Yes	No	No	No	No	No	No	No	No	Yes	No	No	No	No	Yes	No	No	Yes	No	Less frequent
Female	≤50	Married	Urban	High school diploma	Yes	Yes	Yes	No	No	No	No	No	No	No	No	No	No	Yes	No	No	< 5 years	Yes	No	Yes	Yes	No	Yes	Yes	Yes	Yes	No	No	No	No	Yes	Yes	No	No	Yes	No	No	No	No	No	Yes	No	No	Yes	Less frequent
Male	≤50	Married	Urban	High school diploma	Yes	Yes	Yes	No	Yes	No	No	No	No	No	No	No	No	No	No	No	5-10 years	Yes	Yes	Yes	Yes	Yes	Yes	Yes	Yes	Yes	No	Yes	No	No	No	No	No	Yes	No	No	No	No	No	No	Yes	No	No	No	Less frequent
Female	≤50	Married	Urban	College degree	Yes	Yes	Yes	No	Yes	No	No	No	No	No	No	No	Yes	Yes	No	No	10-20 years	Yes	No	Yes	Yes	Yes	No	Yes	No	No	No	No	No	No	No	No	No	Yes	Yes	No	No	Yes	No	No	Yes	No	No	No	Less frequent
Female	≤50	Married	Urban	Postgraduate degree (M.S , Ph.D )	Yes	Yes	Yes	Yes	No	No	No	No	No	No	No	No	No	No	No	No	< 5 years	No	No	No	No	No	No	No	No	No	No	No	No	No	No	No	No	No	No	No	No	No	No	No	No	No	No	No	No
Male	≤50	Divorced	Urban	High school diploma	No	Yes	No	No	No	No	No	No	No	No	No	Yes	No	Yes	No	No	10-20 years	No	No	No	No	No	No	No	No	No	No	No	No	No	No	No	No	No	No	No	No	No	No	No	No	No	No	No	No
Male	≤50	Married	Urban	High school diploma	Yes	Yes	No	No	Yes	No	No	Yes	No	No	No	No	No	No	No	No	5-10 years	No	No	No	No	No	No	No	No	No	No	No	No	No	No	No	No	No	No	No	No	No	No	No	No	No	No	No	No
Female	≤50	Married	Urban	Illiterate	No	Yes	No	No	No	No	No	No	No	No	No	Yes	No	No	No	No	< 5 years	Yes	No	No	No	No	No	No	No	Yes	No	No	No	No	No	No	No	Yes	Yes	No	No	No	No	No	No	No	Yes	No	Less frequent
Female	≤50	Married	Urban	College degree	No	Yes	Yes	No	Yes	Yes	No	No	No	No	No	No	Yes	No	No	Yes	10-20 years	Yes	No	No	No	Yes	No	No	Yes	Yes	No	Yes	No	No	No	No	No	No	No	No	No	No	No	No	Yes	No	No	No	Sometimes
Female	≤50	Married	Urban	Elementary school	No	Yes	Yes	Yes	Yes	No	Yes	No	No	No	No	No	Yes	No	No	Yes	> 20 years	Yes	Yes	Yes	Yes	Yes	No	No	No	Yes	No	No	No	No	Yes	No	No	Yes	Yes	No	No	No	Yes	No	No	No	Yes	No	Sometimes
Female	≤50	Married	Rural	Illiterate	No	Yes	Yes	No	Yes	No	Yes	No	No	No	No	No	No	No	No	No	5-10 years	Yes	Yes	Yes	Yes	Yes	Yes	Yes	Yes	Yes	Yes	Yes	No	No	Yes	No	No	Yes	Yes	Yes	No	Yes	No	Yes	Yes	Yes	Yes	No	Always
Female	≤50	Married	Urban	High school diploma	No	Yes	No	Yes	No	No	No	No	No	No	No	No	No	No	No	No	5-10 years	Yes	Yes	Yes	No	Yes	Yes	Yes	Yes	Yes	Yes	Yes	Yes	Yes	Yes	No	No	Yes	Yes	No	No	No	No	No	Yes	No	No	No	Always
Male	≤50	Married	Urban	Postgraduate degree (M.S , Ph.D )	Yes	Yes	No	Yes	No	No	No	No	No	No	No	No	No	No	No	No	< 5 years	Yes	No	No	Yes	No	No	No	Yes	Yes	No	No	No	No	No	No	No	No	Yes	Yes	No	No	Yes	Yes	Yes	No	No	No	Less frequent
Female	≤50	Married	Urban	Illiterate	No	Yes	No	No	No	No	No	No	No	No	No	Yes	No	No	No	Yes	10-20 years	Yes	No	Yes	Yes	Yes	No	Yes	Yes	Yes	Yes	No	No	No	No	No	No	No	No	No	No	No	No	No	Yes	No	No	No	Sometimes
Female	≤50	Married	Urban	Elementary school	No	Yes	Yes	Yes	No	No	No	No	No	No	No	No	No	No	No	No	5-10 years	Yes	No	Yes	Yes	Yes	Yes	Yes	Yes	Yes	Yes	Yes	No	Yes	Yes	Yes	No	Yes	Yes	Yes	No	No	No	Yes	No	No	No	No	Always
Female	≤50	Married	Urban	Intermediate school	No	Yes	No	No	No	No	No	No	No	No	No	No	No	Yes	No	Yes	10-20 years	Yes	Yes	No	No	Yes	Yes	Yes	No	Yes	No	Yes	No	No	No	Yes	No	No	Yes	No	Yes	No	No	No	No	No	Yes	No	Sometimes
Female	≤50	Married	Urban	Intermediate school	No	Yes	Yes	No	Yes	No	No	No	No	No	No	No	Yes	No	No	No	< 5 years	Yes	Yes	Yes	No	Yes	No	Yes	Yes	Yes	No	Yes	No	No	Yes	Yes	No	Yes	Yes	No	No	No	No	Yes	Yes	No	Yes	No	Less frequent
Female	≤50	Married	Urban	Elementary school	No	Yes	Yes	No	No	No	No	No	No	No	No	No	No	No	No	No	5-10 years	Yes	No	No	No	Yes	No	Yes	Yes	Yes	No	No	No	No	No	No	No	No	Yes	No	Yes	No	Yes	Yes	No	No	No	No	Less frequent
Male	≤50	Married	Urban	College degree	Yes	Yes	Yes	No	No	No	No	No	No	No	No	No	No	No	No	No	10-20 years	No	No	No	No	No	No	No	No	No	No	No	No	No	No	No	No	No	No	No	No	No	No	No	No	No	No	No	No
Female	≤50	Married	Urban	Illiterate	No	Yes	Yes	No	No	No	No	No	No	No	No	No	No	No	No	Yes	5-10 years	No	No	No	No	No	No	No	No	No	No	No	No	No	No	No	No	No	No	No	No	No	No	No	No	No	No	No	No
Female	≤50	Widowed	Urban	Illiterate	No	Yes	Yes	Yes	No	No	No	No	No	No	No	No	No	No	No	No	< 5 years	No	No	No	No	No	No	No	No	No	No	No	No	No	No	No	No	No	No	No	No	No	No	No	No	No	No	No	No
Female	≤50	Married	Urban	Elementary school	No	Yes	Yes	Yes	Yes	No	No	No	No	No	No	No	No	No	No	Yes	10-20 years	No	No	No	No	No	No	No	No	No	No	No	No	No	No	No	No	No	No	No	No	No	No	No	No	No	No	No	No
Male	≤50	Married	Urban	High school diploma	Yes	Yes	No	Yes	No	No	No	No	No	No	No	No	No	No	No	No	10-20 years	No	No	No	No	No	No	No	No	No	No	No	No	No	No	No	No	No	No	No	No	No	No	No	No	No	No	No	No
Male	≤50	Married	Rural	High school diploma	Yes	Yes	No	No	No	No	No	No	No	No	No	No	No	No	No	No	10-20 years	No	No	No	No	No	No	No	No	No	No	No	No	No	No	No	No	No	No	No	No	No	No	No	No	No	No	No	No
Male	≤50	Married	Urban	High school diploma	Yes	Yes	Yes	No	No	No	No	No	No	No	No	No	No	Yes	No	No	5-10 years	No	No	No	No	No	No	No	No	No	No	No	No	No	No	No	No	No	No	No	No	No	No	No	No	No	No	No	No
Male	≤50	Married	Urban	High school diploma	Yes	Yes	Yes	No	No	No	No	No	No	No	No	No	No	No	No	No	< 5 years	No	No	No	No	No	No	No	No	No	No	No	No	No	No	No	No	No	No	No	No	No	No	No	No	No	No	No	No
Male	≤50	Married	Urban	High school diploma	Yes	Yes	Yes	No	No	Yes	No	No	No	No	No	No	No	No	No	No	< 5 years	No	No	No	No	No	No	No	No	No	No	No	No	No	No	No	No	No	No	No	No	No	No	No	No	No	No	No	No
Male	≤50	Married	Urban	High school diploma	Yes	Yes	No	No	No	No	No	No	No	No	No	Yes	No	Yes	No	Yes	10-20 years	Yes	No	No	Yes	Yes	No	No	Yes	Yes	No	No	No	No	Yes	No	No	No	No	No	No	No	No	No	Yes	No	No	No	Sometimes
Female	≤50	Married	Urban	Illiterate	No	Yes	No	No	No	No	No	No	No	No	No	Yes	No	No	No	Yes	10-20 years	Yes	No	No	Yes	Yes	Yes	Yes	Yes	No	No	No	No	No	Yes	Yes	No	No	No	No	No	No	Yes	No	Yes	Yes	No	No	Always
Female	≤50	Married	Urban	Intermediate school	No	Yes	Yes	No	No	No	No	No	No	No	No	No	No	No	No	No	5-10 years	Yes	No	No	Yes	Yes	Yes	No	Yes	No	No	Yes	No	No	Yes	No	No	Yes	No	No	No	No	Yes	Yes	Yes	No	No	No	Less frequent
Female	≤50	Married	Urban	College degree	Yes	Yes	No	Yes	No	No	No	No	No	No	No	No	No	No	No	No	5-10 years	Yes	No	Yes	Yes	No	No	Yes	Yes	Yes	No	No	No	Yes	Yes	No	No	No	Yes	No	No	No	No	No	Yes	No	Yes	No	Sometimes
Female	≤50	Married	Urban	Intermediate school	No	Yes	Yes	No	Yes	Yes	No	Yes	No	No	No	No	No	No	No	Yes	5-10 years	Yes	Yes	No	Yes	Yes	Yes	Yes	Yes	Yes	No	Yes	No	No	No	Yes	No	No	Yes	No	No	Yes	No	No	Yes	No	No	No	Less frequent
Female	≤50	Married	Urban	College degree	Yes	Yes	Yes	No	No	No	No	No	Yes	No	No	No	Yes	No	No	No	> 20 years	Yes	Yes	Yes	No	Yes	Yes	No	No	Yes	No	No	No	No	No	No	No	Yes	Yes	No	No	No	Yes	Yes	Yes	No	No	No	Less frequent
Female	≤50	Married	Urban	Elementary school	No	Yes	Yes	No	No	No	No	No	No	No	No	No	No	No	No	No	< 5 years	No	No	No	No	No	No	No	No	No	No	No	No	No	No	No	No	No	No	No	No	No	No	No	No	No	No	No	No
Female	≤50	Married	Urban	College degree	Yes	Yes	No	Yes	No	No	No	No	No	No	No	No	No	No	No	No	< 5 years	No	No	No	No	No	No	No	No	No	No	No	No	No	No	No	No	No	No	No	No	No	No	No	No	No	No	No	No
Male	≤50	Married	Urban	High school diploma	Yes	Yes	Yes	No	Yes	No	No	No	No	No	No	No	No	No	No	No	< 5 years	Yes	No	No	Yes	Yes	Yes	Yes	Yes	Yes	Yes	Yes	No	No	No	Yes	No	Yes	Yes	No	No	No	No	No	No	No	Yes	No	Sometimes
Male	≤50	Married	Rural	College degree	Yes	Yes	Yes	No	No	No	No	No	No	No	No	No	No	No	No	Yes	< 5 years	Yes	No	No	Yes	Yes	No	Yes	Yes	Yes	No	No	No	No	No	No	No	No	No	No	No	No	No	No	Yes	No	No	No	Less frequent
Female	≤50	Married	Urban	Intermediate school	No	Yes	Yes	No	No	No	No	No	No	No	No	No	No	No	No	No	10-20 years	Yes	Yes	No	Yes	Yes	No	Yes	Yes	Yes	No	Yes	No	Yes	Yes	Yes	No	Yes	Yes	Yes	No	No	Yes	Yes	No	No	No	Yes	Sometimes
Female	≤50	Married	Rural	High school diploma	Yes	Yes	No	No	Yes	No	No	No	No	No	No	No	No	Yes	No	No	10-20 years	Yes	Yes	No	Yes	Yes	No	No	No	Yes	No	No	No	No	No	No	No	Yes	Yes	No	No	No	No	No	Yes	No	No	No	Sometimes
Male	≤50	Married	Urban	High school diploma	Yes	Yes	Yes	Yes	Yes	No	No	No	No	No	No	No	No	No	No	No	> 20 years	Yes	No	No	No	No	Yes	No	No	No	No	No	No	No	No	No	No	No	No	Yes	No	No	No	Yes	No	No	No	No	Sometimes
Female	≤50	Married	Urban	Intermediate school	Yes	Yes	Yes	Yes	Yes	No	No	Yes	No	No	No	No	No	Yes	No	No	10-20 years	No	No	No	No	No	No	No	No	No	No	No	No	No	No	No	No	No	No	No	No	No	No	No	No	No	No	No	No
Female	≤50	Married	Urban	College degree	No	Yes	No	No	Yes	No	No	Yes	No	No	No	No	No	No	No	No	5-10 years	Yes	Yes	Yes	Yes	Yes	Yes	Yes	Yes	Yes	No	No	No	No	No	No	No	Yes	No	Yes	No	No	No	Yes	Yes	No	Yes	No	Sometimes
Female	≤50	Married	Urban	College degree	Yes	Yes	No	No	No	No	No	No	No	No	No	No	No	Yes	No	Yes	10-20 years	Yes	Yes	Yes	Yes	No	No	Yes	Yes	Yes	Yes	No	No	No	No	No	No	Yes	No	No	No	No	No	No	Yes	No	No	No	Sometimes
Female	≤50	Married	Rural	High school diploma	Yes	Yes	Yes	Yes	Yes	No	No	No	No	No	No	No	No	No	No	No	10-20 years	Yes	Yes	No	No	Yes	Yes	Yes	Yes	Yes	No	Yes	No	No	Yes	Yes	No	Yes	Yes	No	No	No	No	Yes	Yes	No	Yes	No	Sometimes
Female	≤50	Married	Urban	Elementary school	No	Yes	Yes	No	No	No	No	No	No	No	No	No	No	No	No	No	< 5 years	Yes	No	No	No	Yes	Yes	Yes	Yes	No	No	No	No	No	Yes	No	No	No	No	No	No	No	No	Yes	No	No	No	No	Sometimes
Male	≤50	Married	Rural	College degree	Yes	Yes	No	Yes	Yes	No	No	Yes	No	No	No	No	No	No	No	No	10-20 years	No	No	No	No	No	No	No	No	No	No	No	No	No	No	No	No	No	No	No	No	No	No	No	No	No	No	No	No
Male	≤50	Married	Urban	College degree	Yes	Yes	Yes	Yes	Yes	No	No	No	No	No	No	No	No	No	No	No	10-20 years	No	No	No	No	No	No	No	No	No	No	No	No	No	No	No	No	No	No	No	No	No	No	No	No	No	No	No	No
Female	≤50	Married	Urban	Illiterate	No	Yes	Yes	Yes	No	No	No	No	No	No	No	No	No	No	No	No	5-10 years	No	No	No	No	No	No	No	No	No	No	No	No	No	No	No	No	No	No	No	No	No	No	No	No	No	No	No	No
Male	≤50	Married	Urban	High school diploma	Yes	Yes	No	No	No	No	No	No	No	No	No	No	No	No	No	Yes	10-20 years	No	No	No	No	No	No	No	No	No	No	No	No	No	No	No	No	No	No	No	No	No	No	No	No	No	No	No	No
Male	≤50	Married	Urban	Elementary school	Yes	Yes	Yes	Yes	No	No	No	No	No	No	No	No	No	No	No	No	10-20 years	No	No	No	No	No	No	No	No	No	No	No	No	No	No	No	No	No	No	No	No	No	No	No	No	No	No	No	No
Female	≤50	Married	Urban	Illiterate	No	Yes	Yes	No	Yes	No	No	No	No	No	No	No	No	No	No	No	5-10 years	No	No	No	No	No	No	No	No	No	No	No	No	No	No	No	No	No	No	No	No	No	No	No	No	No	No	No	No
Female	≤50	Married	Urban	College degree	Yes	Yes	Yes	No	No	No	No	No	No	No	No	No	No	No	No	No	5-10 years	Yes	No	No	Yes	No	No	No	No	Yes	No	No	No	No	No	No	No	No	No	No	No	No	No	No	Yes	No	No	No	Less frequent
Male	≤50	Married	Urban	High school diploma	No	Yes	Yes	Yes	Yes	No	No	No	Yes	No	No	No	No	Yes	No	Yes	< 5 years	Yes	Yes	Yes	Yes	Yes	No	No	Yes	No	No	No	No	No	No	No	No	Yes	No	No	No	Yes	No	Yes	Yes	No	No	No	Less frequent
Male	≤50	Married	Urban	College degree	Yes	Yes	Yes	Yes	Yes	No	No	No	Yes	No	No	No	No	No	No	No	10-20 years	Yes	No	No	Yes	Yes	Yes	Yes	Yes	Yes	No	Yes	No	No	Yes	No	No	No	Yes	No	No	No	No	Yes	No	No	No	No	Less frequent
Female	≤50	Married	Urban	High school diploma	No	Yes	Yes	Yes	Yes	No	No	Yes	No	No	No	No	No	No	No	No	5-10 years	Yes	Yes	No	Yes	Yes	Yes	Yes	Yes	Yes	No	Yes	No	No	Yes	Yes	No	Yes	Yes	Yes	No	No	Yes	Yes	Yes	No	No	No	Always
Female	≤50	Married	Urban	High school diploma	No	Yes	Yes	No	Yes	No	No	No	No	No	No	No	No	No	No	No	5-10 years	Yes	Yes	Yes	Yes	Yes	Yes	Yes	No	Yes	No	Yes	No	No	Yes	Yes	No	No	Yes	No	No	No	No	No	Yes	No	No	No	Sometimes
Female	≤50	Married	Urban	Elementary school	No	Yes	Yes	No	Yes	No	No	No	No	No	No	No	No	Yes	No	No	> 20 years	Yes	Yes	Yes	Yes	Yes	Yes	Yes	Yes	Yes	Yes	Yes	No	No	Yes	Yes	No	No	Yes	No	No	No	No	No	Yes	No	Yes	No	Sometimes
Male	≤50	Married	Urban	College degree	Yes	Yes	No	Yes	Yes	No	No	No	No	No	No	No	No	No	No	No	< 5 years	No	No	No	No	No	No	No	No	No	No	No	No	No	No	No	No	No	No	No	No	No	No	No	No	No	No	No	No
Male	≤50	Married	Urban	College degree	Yes	Yes	Yes	No	No	No	No	No	No	No	No	No	No	No	No	No	10-20 years	No	No	No	No	No	No	No	No	No	No	No	No	No	No	No	No	No	No	No	No	No	No	No	No	No	No	No	No
Female	≤50	Married	Urban	Elementary school	No	Yes	Yes	No	Yes	No	No	No	No	No	No	No	No	Yes	No	No	5-10 years	Yes	Yes	Yes	Yes	Yes	No	Yes	Yes	Yes	No	No	No	No	No	No	No	Yes	No	No	No	No	Yes	Yes	No	No	No	No	Always
Female	≤50	Married	Urban	College degree	Yes	Yes	No	Yes	No	Yes	No	No	No	No	No	No	No	No	No	No	< 5 years	Yes	No	No	No	No	No	No	Yes	No	No	No	No	No	No	No	No	No	No	Yes	No	No	No	Yes	No	No	No	No	Sometimes
Female	≤50	Married	Urban	High school diploma	No	Yes	Yes	Yes	Yes	No	No	No	No	No	No	No	No	No	No	No	> 20 years	Yes	Yes	Yes	No	Yes	Yes	Yes	Yes	Yes	No	Yes	No	Yes	Yes	No	No	No	Yes	No	No	No	Yes	Yes	Yes	No	No	No	Less frequent
Female	≤50	Married	Urban	Elementary school	No	Yes	Yes	No	Yes	Yes	No	No	No	No	No	No	No	No	No	Yes	10-20 years	Yes	No	Yes	Yes	Yes	Yes	Yes	Yes	Yes	No	No	No	No	Yes	No	No	Yes	Yes	No	No	No	No	Yes	No	No	Yes	No	Sometimes
Female	≤50	Married	Urban	Elementary school	No	Yes	No	No	No	No	No	No	No	No	No	Yes	No	No	Yes	Yes	< 5 years	Yes	No	No	Yes	No	No	No	Yes	Yes	Yes	No	No	No	No	No	No	No	No	No	No	No	No	No	Yes	No	Yes	No	Sometimes
Female	≤50	Married	Urban	High school diploma	Yes	Yes	No	No	No	Yes	No	No	No	No	No	No	No	No	No	No	> 20 years	Yes	No	Yes	Yes	Yes	Yes	Yes	Yes	Yes	No	Yes	No	No	Yes	No	No	Yes	Yes	No	No	No	Yes	No	Yes	No	Yes	No	Sometimes
Female	≤50	Married	Urban	Illiterate	No	Yes	No	Yes	Yes	No	No	Yes	No	No	No	No	No	No	No	Yes	5-10 years	Yes	Yes	Yes	Yes	Yes	Yes	Yes	No	No	No	No	No	No	No	No	No	No	No	No	No	No	Yes	No	No	No	Yes	No	Sometimes
Male	≤50	Married	Urban	College degree	Yes	Yes	Yes	No	Yes	No	No	No	No	No	No	No	No	No	No	Yes	10-20 years	Yes	No	No	No	Yes	No	Yes	No	No	Yes	No	No	No	No	No	No	No	No	No	No	No	No	No	No	No	Yes	No	Always
Female	≤50	Married	Urban	Elementary school	No	Yes	No	Yes	Yes	No	No	No	No	No	No	No	No	No	No	No	5-10 years	Yes	No	Yes	Yes	Yes	No	Yes	Yes	Yes	No	Yes	No	No	No	No	No	Yes	No	Yes	No	Yes	No	No	Yes	No	No	No	Sometimes
Female	≤50	Married	Urban	Intermediate school	Yes	Yes	Yes	No	Yes	No	Yes	No	No	No	No	No	No	No	No	Yes	> 20 years	Yes	No	Yes	Yes	No	No	No	No	No	No	No	No	No	No	No	No	No	No	No	No	No	No	No	Yes	No	No	No	Less frequent
Female	≤50	Divorced	Urban	Elementary school	No	Yes	No	No	Yes	No	No	No	No	No	No	No	Yes	No	No	Yes	10-20 years	Yes	No	No	No	No	No	Yes	Yes	Yes	No	Yes	No	No	Yes	Yes	No	Yes	Yes	Yes	No	No	No	No	Yes	No	No	No	Always
Female	≤50	Married	Urban	Elementary school	No	Yes	Yes	Yes	No	No	No	No	No	No	No	No	No	No	No	No	5-10 years	Yes	Yes	Yes	No	Yes	Yes	Yes	Yes	Yes	No	Yes	No	No	No	No	No	No	Yes	No	No	Yes	No	Yes	Yes	No	No	No	Always
Female	≤50	Married	Urban	High school diploma	No	Yes	Yes	No	Yes	No	No	No	No	No	No	No	No	No	Yes	Yes	10-20 years	Yes	Yes	No	No	Yes	Yes	Yes	No	Yes	No	No	No	No	No	Yes	No	Yes	Yes	No	No	No	No	Yes	Yes	No	No	No	Less frequent
Female	≤50	Married	Rural	High school diploma	No	Yes	Yes	No	No	No	No	No	No	No	No	No	No	No	No	No	10-20 years	Yes	No	No	Yes	Yes	Yes	Yes	No	Yes	No	No	No	No	Yes	No	No	No	Yes	No	Yes	No	Yes	No	No	Yes	Yes	No	Sometimes
Female	≤50	Married	Urban	Intermediate school	No	Yes	Yes	Yes	Yes	Yes	No	Yes	No	No	No	Yes	No	No	No	No	5-10 years	No	No	No	No	No	No	No	No	No	No	No	No	No	No	No	No	No	No	No	No	No	No	No	No	No	No	No	No
Male	≤50	Married	Urban	College degree	Yes	Yes	Yes	No	Yes	No	No	No	No	No	No	No	No	No	No	No	10-20 years	No	No	No	No	No	No	No	No	No	No	No	No	No	No	No	No	No	No	No	No	No	No	No	No	No	No	No	No
Male	≤50	Married	Urban	Elementary school	No	Yes	Yes	Yes	Yes	No	No	Yes	No	No	No	No	No	No	No	No	5-10 years	No	No	No	No	No	No	No	No	No	No	No	No	No	No	No	No	No	No	No	No	No	No	No	No	No	No	No	No
Female	≤50	Married	Urban	Elementary school	No	Yes	Yes	No	No	No	Yes	No	No	No	No	No	No	No	Yes	No	< 5 years	No	No	No	No	No	No	No	No	No	No	No	No	No	No	No	No	No	No	No	No	No	No	No	No	No	No	No	No
Female	≤50	Married	Urban	Elementary school	No	Yes	No	Yes	No	No	No	No	No	No	No	No	No	Yes	No	No	< 5 years	No	No	No	No	No	No	No	No	No	No	No	No	No	No	No	No	No	No	No	No	No	No	No	No	No	No	No	No
Female	≤50	Married	Urban	High school diploma	No	Yes	No	No	No	No	No	No	No	No	No	No	No	Yes	No	No	> 20 years	No	No	No	No	No	No	No	No	No	No	No	No	No	No	No	No	No	No	No	No	No	No	No	No	No	No	No	No
Female	≤50	Married	Urban	High school diploma	Yes	Yes	No	No	No	No	No	No	No	No	No	No	No	Yes	No	No	< 5 years	Yes	No	No	Yes	Yes	Yes	Yes	No	Yes	No	No	No	No	No	Yes	No	No	No	No	No	No	No	No	No	Yes	Yes	No	Sometimes
Female	≤50	Married	Urban	Elementary school	No	Yes	No	No	No	No	No	Yes	No	No	No	No	Yes	Yes	No	No	5-10 years	Yes	Yes	No	Yes	Yes	Yes	Yes	Yes	Yes	Yes	Yes	No	No	Yes	No	No	Yes	Yes	No	Yes	No	No	Yes	Yes	Yes	Yes	No	Always
Female	≤50	Married	Urban	Elementary school	No	Yes	No	No	No	No	No	No	No	No	No	No	No	Yes	Yes	No	< 5 years	Yes	Yes	Yes	No	No	No	No	No	No	No	No	No	No	No	No	No	Yes	No	No	No	No	No	Yes	No	Yes	No	No	Less frequent
Male	≤50	Married	Rural	Elementary school	Yes	Yes	Yes	No	Yes	No	No	No	No	No	No	No	No	No	No	No	10-20 years	Yes	No	No	No	Yes	Yes	Yes	Yes	No	No	No	No	No	No	No	No	Yes	Yes	No	No	No	No	No	No	No	Yes	No	Sometimes
Male	≤50	Married	Urban	College degree	No	Yes	No	Yes	No	No	No	No	No	No	No	No	No	No	No	No	< 5 years	Yes	Yes	No	No	No	No	Yes	No	Yes	No	No	No	No	No	No	No	No	No	No	No	No	No	No	No	No	Yes	No	Sometimes
Female	≤50	Married	Urban	Elementary school	No	Yes	Yes	No	No	No	No	No	No	No	No	No	No	No	No	No	< 5 years	Yes	No	Yes	Yes	Yes	Yes	Yes	Yes	Yes	No	Yes	No	No	Yes	No	No	Yes	Yes	No	No	No	No	Yes	Yes	No	No	No	Sometimes
Female	≤50	Married	Urban	Intermediate school	No	Yes	Yes	No	No	No	No	No	No	No	No	No	No	No	No	No	10-20 years	No	No	No	No	No	No	No	No	No	No	No	No	No	No	No	No	No	No	No	No	No	No	No	No	No	No	No	No
Male	≤50	Married	Urban	Elementary school	Yes	Yes	No	No	Yes	No	No	Yes	No	No	No	No	No	No	No	Yes	< 5 years	Yes	Yes	No	No	No	Yes	Yes	Yes	Yes	No	Yes	No	No	No	No	No	No	Yes	No	No	No	No	Yes	No	No	No	No	Always
Male	≤50	Married	Urban	High school diploma	Yes	Yes	No	No	No	No	No	No	No	No	No	No	No	Yes	No	No	5-10 years	Yes	Yes	No	Yes	Yes	No	Yes	Yes	Yes	No	No	No	No	Yes	No	No	Yes	No	No	No	No	No	No	Yes	No	No	No	Always
Female	≤50	Married	Urban	High school diploma	No	Yes	Yes	Yes	Yes	Yes	No	No	No	No	Yes	No	No	Yes	No	Yes	> 20 years	Yes	No	No	No	Yes	Yes	Yes	No	Yes	No	No	No	No	No	No	No	Yes	No	No	No	No	No	No	Yes	No	No	No	Less frequent
Female	≤50	Widowed	Urban	Elementary school	No	Yes	No	No	No	Yes	No	No	No	No	No	No	No	Yes	No	No	10-20 years	Yes	No	No	Yes	No	Yes	Yes	No	No	No	No	No	No	No	No	No	No	No	No	No	No	Yes	Yes	No	No	Yes	No	Sometimes
Female	≤50	Divorced	Urban	Elementary school	No	Yes	No	Yes	Yes	No	No	Yes	No	No	No	No	No	No	Yes	Yes	10-20 years	Yes	No	No	Yes	Yes	No	No	No	No	No	No	No	No	No	Yes	No	No	No	No	No	No	No	Yes	No	No	No	No	Always
Female	≤50	Married	Urban	Illiterate	No	Yes	Yes	Yes	No	No	No	No	No	No	No	No	No	No	No	Yes	10-20 years	Yes	Yes	Yes	No	Yes	Yes	Yes	Yes	Yes	No	Yes	No	No	Yes	No	No	No	Yes	Yes	No	Yes	No	Yes	Yes	No	No	Yes	Sometimes
Female	≤50	Divorced	Urban	Intermediate school	No	Yes	No	No	No	No	No	Yes	No	No	No	No	No	No	No	No	10-20 years	Yes	No	No	No	Yes	Yes	Yes	Yes	Yes	No	Yes	No	Yes	Yes	No	No	No	Yes	No	No	No	No	No	No	No	Yes	No	Sometimes
Male	≤50	Married	Urban	Elementary school	No	Yes	Yes	Yes	Yes	No	No	No	No	No	No	No	No	No	No	No	5-10 years	No	No	No	No	No	No	No	No	No	No	No	No	No	No	No	No	No	No	No	No	No	No	No	No	No	No	No	No
Female	≤50	Married	Urban	Elementary school	No	Yes	Yes	Yes	No	No	No	No	No	No	No	No	No	No	No	Yes	5-10 years	No	No	No	No	No	No	No	No	No	No	No	No	No	No	No	No	No	No	No	No	No	No	No	No	No	No	No	No
Female	≤50	Widowed	Urban	College degree	No	Yes	Yes	No	No	No	No	No	No	No	No	No	No	No	No	Yes	< 5 years	Yes	No	No	No	Yes	Yes	No	Yes	Yes	Yes	No	No	No	No	No	No	No	No	No	No	No	No	No	Yes	No	Yes	No	Sometimes
Female	≤50	Married	Urban	High school diploma	No	Yes	Yes	Yes	No	No	No	Yes	No	No	No	No	No	No	No	Yes	10-20 years	Yes	No	Yes	Yes	Yes	Yes	Yes	No	No	No	No	No	No	No	No	No	Yes	Yes	No	No	No	No	Yes	Yes	No	No	No	Less frequent
Male	≤50	Married	Urban	Elementary school	Yes	Yes	Yes	No	Yes	No	No	No	No	No	No	No	No	No	No	No	10-20 years	Yes	Yes	Yes	Yes	Yes	Yes	Yes	No	No	No	No	No	No	No	No	No	Yes	Yes	No	No	Yes	No	Yes	No	No	Yes	No	Sometimes
Female	≤50	Married	Urban	Elementary school	No	Yes	Yes	No	No	No	No	No	No	No	No	No	No	No	No	Yes	10-20 years	Yes	Yes	Yes	No	No	No	Yes	No	Yes	No	Yes	No	No	No	No	No	No	Yes	Yes	No	No	Yes	No	Yes	No	Yes	No	Always
Male	≤50	Married	Urban	High school diploma	Yes	Yes	Yes	No	Yes	No	No	No	No	No	No	No	No	No	No	No	< 5 years	Yes	Yes	No	Yes	Yes	Yes	Yes	Yes	Yes	No	Yes	No	Yes	Yes	No	No	Yes	No	No	No	No	No	No	Yes	No	Yes	No	Sometimes
Female	≤50	Married	Urban	Elementary school	No	Yes	No	Yes	No	No	No	No	No	No	No	No	No	No	No	No	> 20 years	Yes	Yes	No	No	No	No	Yes	Yes	Yes	No	No	No	No	Yes	No	No	No	Yes	No	No	No	Yes	No	Yes	No	Yes	No	Sometimes
Female	≤50	Married	Urban	Elementary school	No	Yes	Yes	Yes	Yes	No	No	Yes	No	No	No	No	No	No	No	No	5-10 years	Yes	Yes	No	No	Yes	No	No	Yes	Yes	No	No	No	No	Yes	No	No	No	Yes	No	No	No	Yes	Yes	No	No	No	No	Always
Male	≤50	Married	Urban	High school diploma	Yes	Yes	Yes	Yes	Yes	No	No	Yes	No	No	No	No	No	Yes	No	No	> 20 years	Yes	Yes	Yes	Yes	Yes	No	Yes	Yes	Yes	No	Yes	No	No	No	No	No	No	Yes	Yes	Yes	No	No	Yes	No	No	No	No	Sometimes
Female	≤50	Married	Urban	College degree	Yes	Yes	Yes	Yes	Yes	No	No	No	No	No	No	No	No	Yes	No	No	10-20 years	Yes	No	No	Yes	Yes	Yes	Yes	No	Yes	No	No	No	No	Yes	Yes	No	Yes	Yes	Yes	Yes	No	No	Yes	Yes	No	No	No	Less frequent
Female	≤50	Widowed	Rural	Illiterate	No	Yes	Yes	No	Yes	Yes	No	No	No	No	No	Yes	No	No	No	Yes	5-10 years	Yes	No	No	Yes	Yes	No	No	Yes	Yes	No	No	No	No	No	No	No	No	No	No	Yes	No	No	No	Yes	No	No	No	Less frequent
Female	≤50	Married	Urban	Elementary school	No	Yes	Yes	No	Yes	No	No	No	No	No	No	No	No	Yes	No	No	10-20 years	Yes	Yes	Yes	Yes	Yes	Yes	Yes	Yes	Yes	No	Yes	No	No	Yes	Yes	No	No	Yes	No	Yes	Yes	No	No	Yes	No	No	No	Always
Female	≤50	Married	Urban	Intermediate school	No	Yes	No	Yes	No	No	No	No	No	No	No	Yes	No	No	No	Yes	10-20 years	Yes	No	No	No	Yes	No	No	No	No	No	No	No	No	No	No	No	No	No	Yes	Yes	No	No	Yes	Yes	No	No	No	Sometimes
Male	≤50	Married	Urban	High school diploma	Yes	Yes	Yes	No	No	No	No	No	No	No	No	No	No	No	No	No	10-20 years	No	No	No	No	No	No	No	No	No	No	No	No	No	No	No	No	No	No	No	No	No	No	No	No	No	No	No	No
Male	≤50	Married	Rural	College degree	No	Yes	No	Yes	Yes	No	No	No	No	No	No	No	No	No	No	No	5-10 years	No	No	No	No	No	No	No	No	No	No	No	No	No	No	No	No	No	No	No	No	No	No	No	No	No	No	No	No
Male	≤50	Married	Urban	High school diploma	Yes	Yes	Yes	No	Yes	No	No	No	No	No	No	No	No	No	No	No	5-10 years	No	No	No	No	No	No	No	No	No	No	No	No	No	No	No	No	No	No	No	No	No	No	No	No	No	No	No	No
Male	≤50	Married	Urban	Intermediate school	Yes	Yes	Yes	No	No	No	No	No	No	No	No	No	No	No	No	No	5-10 years	No	No	No	No	No	No	No	No	No	No	No	No	No	No	No	No	No	No	No	No	No	No	No	No	No	No	No	No
Male	≤50	Married	Urban	Intermediate school	No	Yes	No	No	No	No	No	Yes	No	No	No	No	No	Yes	No	Yes	5-10 years	No	No	No	No	No	No	No	No	No	No	No	No	No	No	No	No	No	No	No	No	No	No	No	No	No	No	No	No
Female	≤50	Married	Urban	Elementary school	No	Yes	No	No	No	No	No	No	No	No	No	No	No	Yes	No	No	10-20 years	No	No	No	No	No	No	No	No	No	No	No	No	No	No	No	No	No	No	No	No	No	No	No	No	No	No	No	No
Female	≤50	Married	Urban	Intermediate school	No	Yes	No	No	No	Yes	Yes	No	No	No	No	No	No	No	No	No	10-20 years	Yes	Yes	Yes	No	Yes	Yes	Yes	No	Yes	No	No	No	No	No	Yes	No	No	Yes	No	No	No	No	No	Yes	No	No	No	Sometimes
Female	≤50	Married	Urban	Illiterate	No	Yes	No	Yes	No	No	No	No	No	No	No	No	No	No	No	No	< 5 years	Yes	Yes	No	No	No	No	Yes	No	No	No	No	No	No	No	No	No	No	No	No	No	No	No	No	No	No	No	Yes	Sometimes
Female	≤50	Married	Urban	College degree	Yes	Yes	Yes	No	Yes	No	No	No	No	No	No	No	No	No	No	No	5-10 years	Yes	No	Yes	Yes	No	Yes	Yes	Yes	Yes	Yes	No	No	No	No	No	No	Yes	Yes	Yes	Yes	No	No	Yes	No	No	Yes	No	Less frequent
Female	≤50	Widowed	Urban	Illiterate	No	Yes	Yes	Yes	No	No	No	No	No	No	No	No	No	Yes	No	No	10-20 years	Yes	Yes	Yes	No	Yes	No	Yes	Yes	Yes	No	No	No	No	Yes	Yes	No	Yes	Yes	No	No	No	No	Yes	No	No	Yes	No	Less frequent
Female	≤50	Divorced	Urban	Intermediate school	No	Yes	Yes	Yes	Yes	No	No	No	No	No	No	No	No	No	No	No	10-20 years	Yes	No	Yes	No	Yes	No	Yes	Yes	Yes	No	No	No	Yes	Yes	No	No	Yes	Yes	No	No	No	No	Yes	No	No	No	No	Less frequent
Female	≤50	Married	Urban	Elementary school	No	Yes	No	No	No	No	Yes	No	No	No	No	No	No	No	No	Yes	> 20 years	Yes	No	No	No	Yes	No	Yes	Yes	No	No	No	No	No	Yes	No	No	No	Yes	No	No	No	Yes	Yes	No	No	No	No	Always
Male	≤50	Never married	Urban	High school diploma	Yes	Yes	No	Yes	Yes	No	No	No	No	No	No	No	No	No	No	Yes	5-10 years	Yes	Yes	Yes	Yes	Yes	No	Yes	Yes	Yes	Yes	Yes	Yes	No	Yes	Yes	No	Yes	Yes	No	No	No	No	Yes	Yes	No	Yes	No	Sometimes
Male	≤50	Married	Urban	High school diploma	Yes	Yes	No	Yes	No	No	No	No	No	No	No	No	No	No	No	No	< 5 years	No	No	No	No	No	No	No	No	No	No	No	No	No	No	No	No	No	No	No	No	No	No	No	No	No	No	No	No
Male	≤50	Married	Rural	Intermediate school	Yes	Yes	Yes	No	Yes	No	No	No	No	No	No	No	No	No	No	No	5-10 years	No	No	No	No	No	No	No	No	No	No	No	No	No	No	No	No	No	No	No	No	No	No	No	No	No	No	No	No
Female	≤50	Married	Urban	Elementary school	No	Yes	Yes	Yes	No	No	No	No	No	No	Yes	No	No	No	No	No	10-20 years	Yes	No	No	No	Yes	No	Yes	No	No	No	No	No	No	No	No	No	No	No	No	No	No	No	No	Yes	No	No	No	Sometimes
Female	≤50	Married	Urban	Elementary school	No	Yes	No	Yes	No	No	No	No	No	No	No	No	No	No	No	Yes	> 20 years	Yes	Yes	Yes	Yes	Yes	Yes	Yes	Yes	Yes	Yes	Yes	No	Yes	Yes	No	No	Yes	Yes	Yes	No	No	No	Yes	Yes	No	No	No	Always
Female	≤50	Married	Urban	Illiterate	No	Yes	No	Yes	No	No	No	No	Yes	No	No	No	No	No	No	No	5-10 years	Yes	Yes	No	No	Yes	Yes	Yes	Yes	Yes	No	Yes	No	No	Yes	Yes	No	Yes	No	No	No	No	No	No	Yes	Yes	Yes	No	Always
Male	≤50	Married	Urban	College degree	No	Yes	Yes	No	No	No	No	No	No	No	No	No	No	No	No	No	< 5 years	Yes	Yes	Yes	No	No	Yes	Yes	Yes	No	No	No	Yes	No	Yes	No	No	No	Yes	No	No	No	No	Yes	No	No	No	No	Sometimes
Female	≤50	Married	Urban	Illiterate	No	Yes	Yes	Yes	Yes	No	No	Yes	No	No	No	No	No	No	Yes	Yes	10-20 years	Yes	No	No	No	Yes	No	No	No	No	No	No	No	No	No	No	No	No	Yes	No	No	No	No	Yes	No	No	No	No	Sometimes
Female	≤50	Married	Urban	Elementary school	No	Yes	No	No	No	No	No	No	No	No	No	No	No	Yes	No	No	5-10 years	Yes	Yes	No	No	Yes	No	Yes	No	Yes	No	No	No	No	No	No	No	No	Yes	No	No	No	Yes	No	Yes	Yes	No	No	Sometimes
Female	≤50	Married	Urban	Illiterate	No	Yes	Yes	Yes	Yes	No	No	No	No	No	No	No	No	Yes	Yes	No	10-20 years	Yes	No	No	No	Yes	No	Yes	Yes	Yes	No	Yes	No	No	No	No	No	Yes	Yes	No	No	No	No	Yes	Yes	No	No	No	Sometimes
Female	≤50	Married	Urban	Elementary school	No	Yes	No	Yes	No	No	No	No	No	No	No	No	No	No	No	Yes	5-10 years	Yes	Yes	Yes	Yes	Yes	Yes	Yes	No	Yes	Yes	Yes	No	No	Yes	No	No	No	Yes	No	No	No	Yes	No	No	No	Yes	No	Sometimes
Female	≤50	Widowed	Urban	Illiterate	No	Yes	Yes	Yes	Yes	No	No	No	No	No	No	No	No	No	No	No	10-20 years	Yes	Yes	Yes	Yes	Yes	Yes	Yes	No	No	No	Yes	No	No	Yes	No	No	Yes	Yes	No	No	No	No	Yes	Yes	No	Yes	No	Sometimes
Female	≤50	Married	Urban	Elementary school	No	Yes	Yes	No	No	No	Yes	No	No	No	No	Yes	No	No	No	No	10-20 years	Yes	Yes	No	No	Yes	No	Yes	No	Yes	No	Yes	No	No	Yes	No	No	Yes	Yes	No	No	No	No	No	No	No	Yes	No	Sometimes
Female	≤50	Married	Urban	High school diploma	No	Yes	Yes	Yes	Yes	No	No	No	No	No	No	No	No	No	No	No	< 5 years	Yes	No	No	Yes	Yes	Yes	Yes	Yes	No	No	No	No	No	No	Yes	No	No	No	No	No	No	No	Yes	No	No	No	No	Sometimes
Female	≤50	Married	Urban	Intermediate school	No	Yes	Yes	No	Yes	No	No	No	No	No	No	No	No	No	Yes	No	10-20 years	Yes	Yes	No	Yes	No	Yes	Yes	No	No	No	No	No	No	No	Yes	No	Yes	Yes	No	No	No	Yes	Yes	No	No	Yes	No	Always
Male	≤50	Married	Urban	High school diploma	Yes	Yes	Yes	Yes	Yes	No	No	Yes	No	No	No	No	No	No	No	No	10-20 years	Yes	Yes	Yes	Yes	No	Yes	Yes	Yes	Yes	No	No	No	No	Yes	No	No	No	Yes	No	No	No	No	No	Yes	No	No	No	Less frequent
Male	≤50	Married	Urban	High school diploma	Yes	Yes	No	No	No	No	No	No	Yes	No	No	No	No	No	No	No	5-10 years	Yes	Yes	Yes	Yes	Yes	Yes	Yes	Yes	Yes	Yes	No	No	Yes	No	No	No	Yes	Yes	No	No	No	No	Yes	Yes	No	Yes	No	Sometimes
Male	≤50	Married	Urban	High school diploma	No	Yes	No	Yes	No	No	No	No	No	No	No	No	No	No	No	No	5-10 years	Yes	Yes	Yes	Yes	Yes	No	Yes	Yes	Yes	No	Yes	No	No	No	No	No	No	Yes	Yes	No	No	No	No	No	No	Yes	No	Less frequent
Male	≤50	Married	Urban	High school diploma	Yes	Yes	No	No	Yes	No	No	No	No	No	No	No	No	No	No	No	5-10 years	Yes	No	No	No	No	No	No	Yes	Yes	No	No	No	No	No	No	No	No	Yes	No	No	No	No	Yes	No	No	No	No	Less frequent
Female	≤50	Married	Urban	Elementary school	No	Yes	Yes	No	Yes	No	No	No	No	No	No	No	No	No	Yes	No	10-20 years	Yes	Yes	No	No	No	Yes	Yes	Yes	Yes	No	No	No	No	No	No	No	No	No	Yes	No	No	No	No	Yes	No	No	No	Less frequent
Female	≤50	Married	Urban	High school diploma	No	Yes	No	No	No	No	No	No	No	No	No	No	No	No	No	Yes	10-20 years	Yes	No	No	No	Yes	Yes	Yes	Yes	Yes	No	Yes	No	No	No	No	No	Yes	Yes	No	No	No	No	No	No	No	No	Yes	Less frequent
Female	≤50	Married	Rural	Intermediate school	Yes	Yes	Yes	Yes	Yes	No	No	No	No	No	No	No	No	No	No	No	5-10 years	Yes	No	No	No	Yes	No	Yes	Yes	Yes	No	No	No	No	No	No	No	No	No	No	No	No	No	No	Yes	No	No	No	Sometimes
Female	≤50	Married	Urban	Intermediate school	No	Yes	Yes	Yes	Yes	No	No	Yes	No	No	No	No	No	Yes	No	Yes	< 5 years	Yes	No	No	Yes	Yes	Yes	Yes	Yes	Yes	No	Yes	No	No	Yes	No	No	No	Yes	Yes	Yes	No	No	Yes	Yes	No	No	No	Sometimes
Female	≤50	Widowed	Urban	Illiterate	No	Yes	Yes	Yes	Yes	No	No	Yes	No	No	No	No	No	Yes	No	Yes	> 20 years	Yes	Yes	No	Yes	Yes	Yes	No	No	No	No	No	No	No	No	Yes	No	No	Yes	No	No	No	No	No	Yes	No	No	No	Less frequent
Female	≤50	Married	Urban	Illiterate	No	Yes	Yes	Yes	Yes	No	No	No	No	No	No	No	No	Yes	No	No	10-20 years	Yes	No	No	No	Yes	Yes	Yes	No	Yes	No	Yes	No	No	Yes	Yes	No	Yes	Yes	Yes	No	No	Yes	Yes	Yes	No	Yes	No	Less frequent
Male	≤50	Married	Urban	Intermediate school	No	Yes	Yes	No	No	No	No	No	No	No	No	No	No	No	No	No	5-10 years	Yes	No	No	No	No	Yes	Yes	No	Yes	No	No	No	No	No	No	No	No	No	No	No	No	No	No	Yes	No	No	No	Sometimes
Female	≤50	Married	Urban	Elementary school	No	Yes	Yes	Yes	Yes	No	No	No	No	No	No	No	No	No	No	No	10-20 years	Yes	Yes	Yes	Yes	Yes	Yes	Yes	Yes	Yes	No	No	No	No	Yes	Yes	No	Yes	No	Yes	Yes	No	No	Yes	Yes	No	No	No	Sometimes
Female	≤50	Married	Urban	Illiterate	No	Yes	Yes	No	Yes	No	No	No	No	No	No	No	No	No	No	No	10-20 years	Yes	No	No	Yes	No	No	No	Yes	Yes	No	No	No	No	No	No	No	Yes	Yes	Yes	No	No	Yes	No	Yes	No	Yes	No	Sometimes
Female	≤50	Married	Urban	High school diploma	No	Yes	No	No	No	Yes	Yes	No	No	No	No	No	No	No	No	No	5-10 years	Yes	Yes	No	No	Yes	No	Yes	Yes	Yes	No	No	No	No	No	No	No	No	Yes	No	No	No	No	No	Yes	No	No	No	Sometimes
Female	≤50	Married	Urban	Illiterate	Yes	Yes	Yes	Yes	Yes	No	No	No	No	No	No	No	No	No	No	No	< 5 years	No	No	No	No	No	No	No	No	No	No	No	No	No	No	No	No	No	No	No	No	No	No	No	No	No	No	No	No
Female	≤50	Married	Urban	Illiterate	No	Yes	Yes	No	Yes	No	No	No	No	No	No	No	No	No	No	No	10-20 years	No	No	No	No	No	No	No	No	No	No	No	No	No	No	No	No	No	No	No	No	No	No	No	No	No	No	No	No
Female	≤50	Widowed	Urban	Elementary school	No	Yes	No	No	No	No	No	Yes	No	No	No	No	Yes	Yes	No	No	10-20 years	No	No	No	No	No	No	No	No	No	No	No	No	No	No	No	No	No	No	No	No	No	No	No	No	No	No	No	No
Female	≤50	Married	Urban	High school diploma	No	Yes	Yes	Yes	Yes	No	Yes	Yes	No	No	No	No	No	No	No	Yes	5-10 years	No	No	No	No	No	No	No	No	No	No	No	No	No	No	No	No	No	No	No	No	No	No	No	No	No	No	No	No
Female	≤50	Married	Urban	College degree	No	Yes	Yes	No	Yes	No	No	No	No	No	No	No	No	No	No	No	10-20 years	No	No	No	No	No	No	No	No	No	No	No	No	No	No	No	No	No	No	No	No	No	No	No	No	No	No	No	No
Male	≤50	Married	Urban	Intermediate school	No	No	Yes	No	Yes	No	No	No	No	No	No	No	No	No	No	No	< 5 years	No	No	No	No	No	No	No	No	No	No	No	No	No	No	No	No	No	No	No	No	No	No	No	No	No	No	No	No
Female	≤50	Married	Urban	Elementary school	No	Yes	No	No	No	No	Yes	No	No	No	No	No	No	No	No	No	< 5 years	No	No	No	No	No	No	No	No	No	No	No	No	No	No	No	No	No	No	No	No	No	No	No	No	No	No	No	No
Female	≤50	Married	Urban	Elementary school	No	Yes	Yes	No	Yes	No	No	No	No	No	No	No	No	No	No	Yes	< 5 years	No	No	No	No	No	No	No	No	No	No	No	No	No	No	No	No	No	No	No	No	No	No	No	No	No	No	No	No
Female	≤50	Married	Urban	Elementary school	Yes	Yes	No	No	No	No	No	Yes	No	No	No	No	No	No	No	No	< 5 years	No	No	No	No	No	No	No	No	No	No	No	No	No	No	No	No	No	No	No	No	No	No	No	No	No	No	No	No
Female	≤50	Married	Urban	Elementary school	No	Yes	Yes	Yes	Yes	No	No	No	No	No	No	No	No	No	No	No	> 20 years	No	No	No	No	No	No	No	No	No	No	No	No	No	No	No	No	No	No	No	No	No	No	No	No	No	No	No	No
Male	≤50	Married	Urban	High school diploma	Yes	Yes	Yes	No	No	No	No	No	No	No	No	No	No	No	No	No	5-10 years	Yes	Yes	Yes	No	No	No	Yes	No	Yes	No	No	No	No	No	No	No	No	No	No	No	No	No	No	No	No	Yes	No	Sometimes
Female	≤50	Married	Urban	Elementary school	No	Yes	No	Yes	No	No	No	No	No	No	No	No	No	Yes	No	Yes	> 20 years	Yes	Yes	Yes	Yes	Yes	Yes	No	No	Yes	No	No	No	No	Yes	No	No	Yes	No	No	Yes	No	Yes	No	Yes	No	No	No	Always
Female	≤50	Divorced	Urban	College degree	Yes	Yes	Yes	No	Yes	No	No	No	No	No	No	No	No	No	No	No	5-10 years	Yes	No	No	No	Yes	No	No	No	No	No	No	No	No	No	No	No	No	Yes	No	No	No	No	Yes	No	No	No	Yes	Less frequent
Female	≤50	Divorced	Urban	Elementary school	No	Yes	Yes	Yes	Yes	No	No	No	No	No	No	No	No	Yes	No	No	10-20 years	Yes	No	No	Yes	Yes	No	Yes	No	Yes	No	Yes	No	No	No	Yes	No	Yes	Yes	Yes	No	No	No	No	No	Yes	Yes	No	Sometimes
Female	≤50	Married	Urban	Illiterate	No	Yes	No	Yes	Yes	No	No	No	No	No	No	No	No	No	No	Yes	< 5 years	Yes	Yes	Yes	No	Yes	Yes	Yes	Yes	Yes	No	No	No	No	Yes	No	No	Yes	Yes	No	No	No	No	No	Yes	No	No	No	Less frequent
Female	≤50	Divorced	Urban	Postgraduate degree (M.S , Ph.D )	Yes	Yes	Yes	No	No	No	No	No	No	No	No	No	No	No	No	No	< 5 years	No	No	No	No	No	No	No	No	No	No	No	No	No	No	No	No	No	No	No	No	No	No	No	No	No	No	No	No
Female	≤50	Widowed	Urban	Illiterate	Yes	Yes	Yes	Yes	Yes	No	No	Yes	No	No	No	No	No	Yes	Yes	No	> 20 years	No	No	No	No	No	No	No	No	No	No	No	No	No	No	No	No	No	No	No	No	No	No	No	No	No	No	No	No
Male	≤50	Married	Urban	High school diploma	No	Yes	Yes	No	Yes	No	No	No	No	No	No	No	No	Yes	No	No	5-10 years	Yes	Yes	No	Yes	No	No	Yes	Yes	Yes	No	No	No	No	No	No	No	No	No	No	No	No	No	No	Yes	Yes	Yes	No	Sometimes
Female	≤50	Married	Urban	Elementary school	No	Yes	No	Yes	No	No	No	No	No	No	No	No	No	No	No	No	10-20 years	Yes	No	Yes	Yes	No	No	No	Yes	No	No	Yes	No	No	Yes	No	No	Yes	No	Yes	No	No	No	Yes	No	No	No	Yes	Always
Female	≤50	Married	Urban	Elementary school	No	Yes	Yes	No	No	No	No	No	No	No	No	No	No	No	No	Yes	10-20 years	Yes	Yes	Yes	Yes	No	No	No	No	No	No	No	No	No	No	No	No	Yes	No	No	No	No	No	Yes	No	No	No	No	Always
Female	≤50	Married	Urban	Illiterate	Yes	Yes	Yes	Yes	Yes	No	No	Yes	No	No	No	No	No	Yes	No	No	5-10 years	Yes	No	No	No	No	No	No	No	No	No	No	No	No	No	No	No	No	No	Yes	No	No	Yes	Yes	No	No	No	No	Less frequent
Female	≤50	Married	Urban	Intermediate school	No	Yes	Yes	No	Yes	No	No	No	No	No	No	No	No	No	No	No	< 5 years	Yes	No	Yes	Yes	No	Yes	No	No	Yes	Yes	Yes	No	No	No	Yes	No	Yes	Yes	No	No	No	Yes	Yes	Yes	No	Yes	No	Sometimes
Male	≤50	Married	Urban	High school diploma	Yes	Yes	Yes	No	No	No	No	No	No	No	No	No	No	No	No	No	> 20 years	Yes	Yes	Yes	No	Yes	Yes	Yes	No	Yes	No	No	No	No	No	No	No	Yes	Yes	No	No	No	Yes	Yes	Yes	No	No	No	Always
Male	≤50	Married	Urban	Intermediate school	No	Yes	No	No	No	Yes	No	No	No	No	No	No	No	Yes	Yes	Yes	10-20 years	Yes	Yes	Yes	Yes	No	Yes	Yes	Yes	Yes	No	Yes	No	No	Yes	Yes	No	Yes	Yes	No	No	No	No	Yes	No	No	Yes	No	Always
Female	≤50	Married	Urban	Elementary school	No	Yes	Yes	Yes	No	No	No	No	No	No	No	No	No	No	No	No	< 5 years	Yes	No	No	Yes	No	No	Yes	No	No	No	No	No	No	No	No	No	No	No	No	No	No	No	No	Yes	No	No	No	Always
Male	≤50	Married	Urban	Intermediate school	Yes	Yes	Yes	Yes	Yes	No	Yes	No	No	No	No	No	No	No	No	Yes	< 5 years	Yes	Yes	Yes	No	No	No	Yes	No	Yes	No	No	No	No	No	No	No	No	No	No	No	No	No	No	Yes	No	No	No	Sometimes
Male	≤50	Married	Urban	Intermediate school	Yes	Yes	Yes	Yes	Yes	No	No	No	No	No	No	No	No	No	No	No	10-20 years	Yes	Yes	No	Yes	Yes	Yes	Yes	No	Yes	No	No	No	No	No	No	No	Yes	No	Yes	No	No	No	Yes	Yes	No	No	No	Less frequent
Male	≤50	Married	Urban	Elementary school	No	Yes	No	Yes	No	No	No	No	No	No	No	Yes	No	No	No	Yes	< 5 years	Yes	No	No	Yes	Yes	No	Yes	No	Yes	No	No	No	No	No	No	No	No	No	No	No	No	Yes	No	Yes	No	No	No	Less frequent
Female	≤50	Married	Urban	Intermediate school	Yes	Yes	Yes	Yes	Yes	Yes	No	No	No	No	No	No	No	Yes	No	Yes	10-20 years	Yes	Yes	No	Yes	Yes	Yes	No	Yes	Yes	No	Yes	No	Yes	Yes	Yes	No	Yes	Yes	Yes	No	No	Yes	Yes	Yes	No	Yes	No	Always
Male	≤50	Married	Urban	Elementary school	Yes	Yes	Yes	Yes	Yes	Yes	No	No	No	No	No	No	No	No	No	Yes	10-20 years	Yes	No	No	No	No	Yes	Yes	No	Yes	No	No	No	No	No	No	No	No	No	No	No	No	No	No	No	No	Yes	No	Always
Male	≤50	Married	Rural	High school diploma	Yes	Yes	Yes	No	No	No	No	No	No	No	No	No	No	No	No	No	< 5 years	Yes	No	No	No	No	No	Yes	No	Yes	No	No	No	No	No	No	No	No	No	No	No	No	Yes	Yes	Yes	No	No	No	Sometimes
Female	≤50	Married	Urban	Elementary school	No	Yes	Yes	No	Yes	No	No	No	No	No	No	No	No	No	No	No	10-20 years	Yes	No	No	No	Yes	Yes	Yes	Yes	Yes	No	Yes	No	No	No	Yes	No	No	No	No	No	No	No	Yes	Yes	No	No	No	Sometimes
Female	≤50	Married	Urban	Illiterate	Yes	Yes	Yes	Yes	Yes	No	No	No	No	No	No	No	No	No	No	No	10-20 years	Yes	Yes	Yes	Yes	No	Yes	Yes	Yes	Yes	No	No	No	No	No	No	No	No	Yes	No	No	No	Yes	No	Yes	No	Yes	No	Sometimes
Female	≤50	Married	Urban	Illiterate	No	Yes	No	Yes	No	No	No	No	No	No	No	No	No	No	No	Yes	< 5 years	No	No	No	No	No	No	No	No	No	No	No	No	No	No	No	No	No	No	No	No	No	No	No	No	No	No	No	No
Female	≤50	Married	22	Elementary school	No	Yes	Yes	Yes	Yes	No	No	No	No	No	No	No	No	Yes	No	No	10-20 years	No	No	No	No	No	No	No	No	No	No	No	No	No	No	No	No	No	No	No	No	No	No	No	No	No	No	No	No
Female	≤50	Married	Urban	Elementary school	No	Yes	No	No	No	No	No	No	No	No	No	No	No	No	No	Yes	10-20 years	No	No	No	No	No	No	No	No	No	No	No	No	No	No	No	No	No	No	No	No	No	No	No	No	No	No	No	No
Female	≤50	Married	Urban	High school diploma	No	Yes	Yes	Yes	Yes	Yes	Yes	Yes	No	No	No	No	No	No	No	No	> 20 years	Yes	Yes	No	Yes	Yes	Yes	No	Yes	No	No	No	No	No	No	No	No	Yes	No	No	No	No	Yes	Yes	No	No	No	No	Sometimes
Female	≤50	Married	Urban	Elementary school	No	Yes	Yes	Yes	Yes	No	No	No	No	No	No	No	No	No	No	Yes	5-10 years	Yes	No	Yes	Yes	Yes	No	Yes	Yes	No	Yes	No	No	No	No	No	No	Yes	No	No	No	No	Yes	Yes	Yes	No	No	No	Always
Female	≤50	Married	Urban	High school diploma	No	Yes	No	Yes	No	No	No	No	No	No	No	No	No	No	Yes	Yes	> 20 years	Yes	No	No	No	Yes	No	Yes	No	No	No	No	No	No	No	No	No	Yes	No	Yes	No	No	No	Yes	Yes	No	No	No	Sometimes
Female	≤50	Married	Urban	Illiterate	No	Yes	Yes	Yes	Yes	No	No	No	No	No	No	No	No	No	No	No	10-20 years	Yes	Yes	No	No	Yes	No	Yes	Yes	Yes	No	No	No	No	No	No	No	No	No	No	No	No	No	No	Yes	No	Yes	No	Sometimes
Male	≤50	Married	Urban	College degree	No	Yes	Yes	Yes	Yes	No	No	No	No	No	No	No	No	No	No	No	10-20 years	Yes	No	Yes	No	Yes	Yes	Yes	Yes	Yes	No	Yes	Yes	Yes	Yes	Yes	No	No	Yes	No	Yes	No	Yes	Yes	No	No	Yes	No	Always
Male	≤50	Married	Urban	High school diploma	Yes	Yes	Yes	Yes	Yes	No	No	No	No	No	No	No	No	No	No	No	5-10 years	Yes	No	No	No	No	No	Yes	No	No	No	Yes	No	No	No	No	No	No	Yes	Yes	No	No	No	Yes	No	No	Yes	No	Less frequent
Female	≤50	Married	Urban	College degree	No	Yes	No	No	No	No	No	No	No	No	No	No	No	Yes	No	No	< 5 years	Yes	Yes	No	Yes	No	Yes	Yes	Yes	Yes	No	Yes	No	No	Yes	No	No	Yes	Yes	Yes	Yes	No	No	No	Yes	Yes	Yes	No	Sometimes
Male	≤50	Married	Rural	Intermediate school	Yes	Yes	No	Yes	No	No	No	Yes	No	No	No	No	No	No	No	No	5-10 years	No	No	No	No	No	No	No	No	No	No	No	No	No	No	No	No	No	No	No	No	No	No	No	No	No	No	No	No
Male	≤50	Married	Urban	High school diploma	Yes	Yes	No	Yes	Yes	No	No	No	No	No	No	No	No	No	No	No	5-10 years	No	No	No	No	No	No	No	No	No	No	No	No	No	No	No	No	No	No	No	No	No	No	No	No	No	No	No	No
Male	≤50	Married	Urban	Elementary school	Yes	Yes	No	No	No	No	No	Yes	No	No	No	No	No	No	No	No	< 5 years	No	No	No	No	No	No	No	No	No	No	No	No	No	No	No	No	No	No	No	No	No	No	No	No	No	No	No	No
Male	≤50	Married	Urban	High school diploma	Yes	Yes	No	Yes	No	No	No	No	No	No	No	No	No	No	No	No	10-20 years	No	No	No	No	No	No	No	No	No	No	No	No	No	No	No	No	No	No	No	No	No	No	No	No	No	No	No	No
Male	≤50	Married	Urban	High school diploma	Yes	Yes	No	Yes	Yes	No	No	No	No	No	No	No	No	No	No	Yes	5-10 years	Yes	Yes	Yes	No	Yes	Yes	Yes	Yes	Yes	No	No	No	Yes	Yes	No	No	Yes	Yes	No	No	No	No	Yes	No	No	Yes	No	Sometimes
Male	≤50	Married	Urban	Intermediate school	No	Yes	No	Yes	No	No	No	No	Yes	No	No	No	No	No	No	No	< 5 years	Yes	Yes	Yes	No	Yes	Yes	No	No	Yes	Yes	Yes	No	No	Yes	Yes	No	Yes	Yes	No	No	No	Yes	Yes	Yes	No	Yes	No	Sometimes
Male	≤50	Married	Urban	Postgraduate degree (M.S , Ph.D )	Yes	Yes	Yes	No	Yes	No	No	No	No	No	No	Yes	No	No	No	Yes	10-20 years	Yes	No	No	No	No	No	No	Yes	Yes	No	Yes	No	No	No	No	No	No	Yes	Yes	No	No	No	Yes	No	No	No	No	Less frequent
Female	≤50	Divorced	Rural	Intermediate school	No	Yes	Yes	Yes	Yes	Yes	No	Yes	No	No	No	Yes	No	No	No	Yes	> 20 years	Yes	Yes	Yes	Yes	Yes	Yes	Yes	Yes	Yes	No	No	No	No	No	Yes	No	Yes	Yes	Yes	Yes	No	Yes	Yes	No	No	No	No	Less frequent
Female	≤50	Married	Urban	Illiterate	No	Yes	Yes	Yes	Yes	No	No	No	No	No	No	No	No	No	No	No	10-20 years	Yes	Yes	No	Yes	Yes	Yes	No	Yes	Yes	Yes	No	No	No	No	Yes	No	Yes	Yes	No	No	No	No	No	Yes	No	Yes	No	Sometimes
Female	≤50	Married	Urban	High school diploma	No	Yes	Yes	No	Yes	No	No	No	No	No	No	No	No	No	No	No	5-10 years	Yes	No	Yes	Yes	Yes	No	Yes	No	No	No	No	No	No	No	No	No	No	Yes	No	Yes	No	Yes	No	Yes	No	No	No	Sometimes
Male	≤50	Married	Urban	High school diploma	Yes	Yes	Yes	No	No	No	No	No	No	No	No	No	No	No	No	No	< 5 years	No	No	No	No	No	No	No	No	No	No	No	No	No	No	No	No	No	No	No	No	No	No	No	No	No	No	No	No
Male	≤50	Married	Urban	Elementary school	No	Yes	Yes	Yes	Yes	No	No	No	No	No	No	No	No	Yes	No	No	10-20 years	No	No	No	No	No	No	No	No	No	No	No	No	No	No	No	No	No	No	No	No	No	No	No	No	No	No	No	No
Male	≤50	Married	Urban	Intermediate school	No	Yes	Yes	Yes	No	No	No	No	No	No	No	No	No	No	No	No	> 20 years	No	No	No	No	No	No	No	No	No	No	No	No	No	No	No	No	No	No	No	No	No	No	No	No	No	No	No	No
Female	≤50	Married	Urban	Elementary school	No	Yes	Yes	No	No	No	No	No	No	No	No	No	No	No	No	No	> 20 years	No	No	No	No	No	No	No	No	No	No	No	No	No	No	No	No	No	No	No	No	No	No	No	No	No	No	No	No
Female	≤50	Married	Urban	Elementary school	No	Yes	Yes	No	No	No	No	No	No	No	No	No	No	No	No	No	10-20 years	No	No	No	No	No	No	No	No	No	No	No	No	No	No	No	No	No	No	No	No	No	No	No	No	No	No	No	No
Female	≤50	Married	Urban	Intermediate school	No	Yes	No	No	No	No	No	No	No	No	No	No	No	Yes	No	Yes	5-10 years	Yes	No	No	No	No	No	No	Yes	No	No	No	No	No	No	No	No	Yes	No	No	No	No	Yes	Yes	No	No	No	No	Sometimes
Female	≤50	Married	Urban	Intermediate school	No	Yes	No	Yes	No	Yes	No	No	No	No	No	Yes	No	Yes	No	No	10-20 years	Yes	No	No	Yes	Yes	No	Yes	No	Yes	No	No	No	No	No	No	No	No	Yes	No	No	No	No	No	Yes	No	No	No	Sometimes
Female	≤50	Married	Urban	Illiterate	No	Yes	Yes	No	Yes	No	No	No	No	No	No	No	No	Yes	No	No	10-20 years	Yes	Yes	No	Yes	Yes	Yes	Yes	Yes	Yes	No	No	No	No	Yes	Yes	No	No	Yes	No	No	No	No	Yes	Yes	Yes	No	No	Sometimes
Female	≤50	Married	Urban	Intermediate school	No	Yes	Yes	No	Yes	No	No	No	No	No	No	No	No	No	No	Yes	10-20 years	Yes	No	No	No	Yes	Yes	Yes	Yes	Yes	No	No	No	No	Yes	No	No	Yes	Yes	Yes	Yes	No	No	No	Yes	No	Yes	No	Less frequent
Female	≤50	Married	Urban	Elementary school	No	Yes	Yes	Yes	Yes	No	No	Yes	No	No	No	No	No	No	No	Yes	> 20 years	Yes	No	No	No	Yes	Yes	No	Yes	Yes	No	Yes	No	No	Yes	No	No	No	Yes	No	No	No	No	No	Yes	No	No	No	Less frequent
Female	≤50	Married	Urban	Elementary school	No	Yes	Yes	Yes	Yes	No	No	No	No	No	No	No	No	No	No	No	> 20 years	Yes	Yes	No	Yes	Yes	Yes	Yes	No	No	No	Yes	No	No	Yes	Yes	No	Yes	Yes	No	No	Yes	Yes	Yes	Yes	No	Yes	No	Sometimes
Male	≤50	Married	Urban	High school diploma	No	Yes	Yes	Yes	No	No	No	No	No	No	No	No	No	Yes	No	Yes	5-10 years	Yes	No	No	No	Yes	Yes	No	No	No	No	No	No	No	No	No	No	No	No	No	No	No	Yes	Yes	No	No	No	Yes	Sometimes
Female	≤50	Married	Urban	Illiterate	No	Yes	Yes	Yes	No	No	Yes	No	No	No	No	No	No	No	No	No	5-10 years	Yes	Yes	No	No	Yes	Yes	Yes	Yes	Yes	No	Yes	No	No	Yes	No	No	Yes	Yes	No	Yes	No	Yes	Yes	Yes	No	No	Yes	Always
Female	≤50	Married	Urban	Intermediate school	No	Yes	No	No	No	No	No	No	No	No	No	No	Yes	No	No	No	10-20 years	Yes	No	No	No	No	No	No	No	No	No	No	No	No	No	No	No	No	No	No	No	No	Yes	Yes	No	No	Yes	No	Always
Female	≤50	Married	Urban	Elementary school	No	Yes	Yes	No	Yes	No	No	No	No	No	No	No	No	No	No	No	5-10 years	Yes	No	No	Yes	Yes	Yes	Yes	Yes	Yes	No	Yes	No	No	Yes	No	No	Yes	No	No	No	No	No	No	No	No	Yes	No	Less frequent
Male	≤50	Married	Urban	Elementary school	No	Yes	Yes	Yes	No	No	No	No	No	No	No	No	No	Yes	No	No	10-20 years	Yes	Yes	Yes	Yes	Yes	Yes	Yes	Yes	Yes	Yes	Yes	Yes	Yes	Yes	Yes	No	Yes	Yes	No	No	No	Yes	Yes	No	No	Yes	No	Always
Male	≤50	Married	Urban	High school diploma	Yes	Yes	No	Yes	Yes	No	No	No	No	No	No	No	No	No	No	No	< 5 years	Yes	Yes	No	Yes	Yes	Yes	Yes	Yes	Yes	No	Yes	Yes	No	Yes	Yes	No	Yes	Yes	Yes	No	No	No	Yes	No	No	Yes	No	Sometimes
Male	≤50	Married	Urban	Intermediate school	Yes	Yes	Yes	Yes	Yes	No	No	No	No	No	No	No	No	No	No	Yes	< 5 years	Yes	No	No	No	No	No	Yes	No	Yes	No	No	No	No	No	Yes	No	Yes	Yes	No	No	No	Yes	No	Yes	No	Yes	No	Sometimes
Male	≤50	Married	Urban	High school diploma	No	Yes	No	Yes	No	No	No	No	No	No	No	No	No	No	No	Yes	10-20 years	Yes	No	No	Yes	Yes	Yes	Yes	No	No	No	No	No	No	No	No	No	Yes	No	Yes	No	No	No	Yes	Yes	No	No	No	Sometimes
Female	≤50	Married	Urban	College degree	No	Yes	Yes	Yes	Yes	No	No	No	No	No	No	No	No	No	No	No	< 5 years	Yes	No	No	No	Yes	Yes	Yes	Yes	Yes	No	Yes	No	No	No	Yes	No	Yes	Yes	Yes	No	No	Yes	Yes	No	No	Yes	No	Always
Female	≤50	Married	Urban	High school diploma	No	Yes	Yes	No	Yes	No	No	No	No	No	No	No	No	No	No	Yes	10-20 years	Yes	No	Yes	No	Yes	No	Yes	Yes	Yes	No	Yes	No	No	Yes	Yes	No	No	Yes	No	Yes	No	No	Yes	No	No	No	Yes	Less frequent
Female	≤50	Married	Rural	Elementary school	No	Yes	Yes	Yes	No	No	No	No	No	No	No	No	No	No	No	Yes	> 20 years	Yes	No	No	Yes	Yes	Yes	Yes	Yes	Yes	No	No	No	No	No	Yes	No	No	No	No	Yes	No	No	No	No	No	Yes	No	Less frequent
Male	≤50	Married	Urban	Intermediate school	Yes	Yes	Yes	No	No	No	No	No	No	No	No	No	No	No	No	No	10-20 years	Yes	No	No	No	Yes	No	Yes	No	No	No	No	No	No	No	Yes	No	Yes	Yes	No	No	No	No	Yes	Yes	No	Yes	No	Less frequent
Female	≤50	Widowed	Rural	High school diploma	No	Yes	Yes	No	No	No	No	No	No	No	No	No	No	No	No	No	5-10 years	Yes	Yes	Yes	Yes	Yes	Yes	Yes	Yes	Yes	Yes	No	No	No	Yes	No	No	No	Yes	No	Yes	No	Yes	Yes	No	No	Yes	No	Sometimes
Female	≤50	Married	Urban	Illiterate	No	Yes	No	Yes	Yes	No	No	No	No	No	No	No	No	No	No	No	10-20 years	No	No	No	No	No	No	No	No	No	No	No	No	No	No	No	No	No	No	No	No	No	No	No	No	No	No	No	No
Male	≤50	Married	Urban	High school diploma	Yes	Yes	Yes	No	No	No	No	No	No	No	No	No	No	Yes	No	No	10-20 years	No	No	No	No	No	No	No	No	No	No	No	No	No	No	No	No	No	No	No	No	No	No	No	No	No	No	No	No
Female	≤50	Married	Urban	High school diploma	No	Yes	Yes	Yes	Yes	No	No	Yes	No	No	No	No	No	No	No	No	> 20 years	No	No	No	No	No	No	No	No	No	No	No	No	No	No	No	No	No	No	No	No	No	No	No	No	No	No	No	No
Female	≤50	Married	Urban	Intermediate school	No	Yes	No	Yes	Yes	No	No	No	No	No	No	No	No	No	No	No	5-10 years	No	No	No	No	No	No	No	No	No	No	No	No	No	No	No	No	No	No	No	No	No	No	No	No	No	No	No	No
Female	≤50	Married	Urban	Illiterate	No	Yes	No	No	No	No	No	No	Yes	No	No	No	No	Yes	No	No	10-20 years	No	No	No	No	No	No	No	No	No	No	No	No	No	No	No	No	No	No	No	No	No	No	No	No	No	No	No	No
Female	≤50	Married	Urban	Elementary school	No	Yes	Yes	No	No	No	No	No	No	No	No	No	No	No	No	Yes	< 5 years	No	No	No	No	No	No	No	No	No	No	No	No	No	No	No	No	No	No	No	No	No	No	No	No	No	No	No	No
Male	≤50	Married	Urban	High school diploma	No	Yes	Yes	Yes	Yes	No	No	No	No	No	No	No	No	No	No	No	> 20 years	No	No	No	No	No	No	No	No	No	No	No	No	No	No	No	No	No	No	No	No	No	No	No	No	No	No	No	No
Male	≤50	Divorced	Urban	Intermediate school	No	Yes	No	Yes	Yes	Yes	No	No	No	No	No	No	No	No	No	Yes	< 5 years	No	No	No	No	No	No	No	No	No	No	No	No	No	No	No	No	No	No	No	No	No	No	No	No	No	No	No	No
Male	≤50	Married	Urban	Elementary school	No	Yes	Yes	No	Yes	No	No	No	No	No	No	No	No	No	Yes	No	5-10 years	No	No	No	No	No	No	No	No	No	No	No	No	No	No	No	No	No	No	No	No	No	No	No	No	No	No	No	No
Male	≤50	Married	Urban	High school diploma	Yes	Yes	Yes	Yes	Yes	No	No	No	No	No	No	No	No	No	No	No	10-20 years	No	No	No	No	No	No	No	No	No	No	No	No	No	No	No	No	No	No	No	No	No	No	No	No	No	No	No	No
Female	≤50	Married	Rural	High school diploma	No	Yes	Yes	No	Yes	No	No	No	No	No	No	No	No	No	No	No	10-20 years	No	No	No	No	No	No	No	No	No	No	No	No	No	No	No	No	No	No	No	No	No	No	No	No	No	No	No	No
Female	≤50	Married	Urban	Elementary school	No	Yes	Yes	No	No	No	No	No	No	No	No	No	No	Yes	No	No	10-20 years	No	No	No	No	No	No	No	No	No	No	No	No	No	No	No	No	No	No	No	No	No	No	No	No	No	No	No	No
Female	≤50	Married	Urban	Illiterate	No	Yes	No	No	No	No	No	No	No	No	No	No	Yes	No	Yes	Yes	10-20 years	No	No	No	No	No	No	No	No	No	No	No	No	No	No	No	No	No	No	No	No	No	No	No	No	No	No	No	No
Female	≤50	Widowed	Rural	Illiterate	No	Yes	Yes	Yes	No	No	No	No	No	No	No	No	No	No	No	No	> 20 years	No	No	No	No	No	No	No	No	No	No	No	No	No	No	No	No	No	No	No	No	No	No	No	No	No	No	No	No
Female	≤50	Married	Urban	High school diploma	No	Yes	Yes	Yes	No	Yes	No	Yes	No	No	No	No	No	No	No	Yes	10-20 years	No	No	No	No	No	No	No	No	No	No	No	No	No	No	No	No	No	No	No	No	No	No	No	No	No	No	No	No
Male	>50	Married	Urban	Elementary school	Yes	Yes	Yes	Yes	Yes	No	No	No	No	No	No	No	No	No	No	No	5-10 years	Yes	Yes	No	Yes	No	Yes	Yes	Yes	Yes	No	Yes	No	Yes	Yes	No	No	No	No	No	No	No	No	Yes	Yes	No	Yes	No	Sometimes
Female	>50	Married	Urban	Illiterate	No	Yes	Yes	Yes	No	No	Yes	No	No	No	No	No	No	Yes	No	Yes	< 5 years	Yes	Yes	Yes	Yes	Yes	Yes	Yes	Yes	Yes	Yes	No	No	No	Yes	No	No	Yes	Yes	No	No	No	Yes	No	Yes	No	Yes	No	Always
Female	>50	Widowed	Urban	Elementary school	No	Yes	Yes	Yes	No	Yes	Yes	No	No	No	No	No	Yes	No	No	No	< 5 years	Yes	No	No	No	No	Yes	No	Yes	Yes	No	No	No	No	No	No	No	No	No	No	No	No	No	No	Yes	No	Yes	No	Sometimes
Female	>50	Married	Urban	Elementary school	Yes	Yes	No	Yes	Yes	No	No	No	No	No	No	No	No	No	No	Yes	10-20 years	Yes	No	No	Yes	Yes	No	Yes	No	Yes	No	No	No	No	No	No	No	No	No	No	No	No	Yes	Yes	No	No	No	No	Sometimes
Female	>50	Married	Urban	Intermediate school	Yes	Yes	Yes	No	Yes	Yes	Yes	No	No	No	No	No	No	No	No	Yes	5-10 years	Yes	No	Yes	Yes	No	Yes	Yes	No	Yes	No	No	No	Yes	Yes	No	No	Yes	No	No	No	No	No	Yes	Yes	No	No	No	Always
Female	>50	Married	Rural	Elementary school	No	Yes	No	No	No	No	No	No	No	No	No	No	Yes	No	No	Yes	> 20 years	Yes	Yes	No	Yes	Yes	No	No	Yes	Yes	No	Yes	No	No	No	No	No	Yes	No	No	No	No	No	No	Yes	No	No	No	Less frequent
Female	>50	Divorced	Rural	Elementary school	No	Yes	No	No	No	No	No	No	No	No	No	No	No	Yes	No	No	> 20 years	Yes	Yes	Yes	Yes	Yes	Yes	Yes	Yes	Yes	Yes	Yes	No	No	Yes	Yes	No	Yes	Yes	No	No	No	Yes	No	Yes	Yes	Yes	No	Sometimes
Male	>50	Married	Rural	Elementary school	Yes	Yes	Yes	Yes	Yes	No	No	No	No	No	No	No	No	No	No	No	5-10 years	Yes	Yes	No	Yes	Yes	No	No	Yes	Yes	No	No	No	No	No	Yes	No	No	Yes	Yes	No	No	No	Yes	Yes	No	No	No	Less frequent
Female	>50	Widowed	Urban	Elementary school	No	Yes	No	Yes	No	No	No	No	No	No	No	No	No	Yes	No	Yes	< 5 years	Yes	No	No	Yes	No	No	Yes	No	Yes	No	No	No	No	No	No	No	No	No	Yes	No	No	Yes	Yes	No	No	No	No	Sometimes
Female	>50	Married	Urban	Illiterate	No	Yes	Yes	No	Yes	No	Yes	No	No	No	No	No	No	Yes	No	No	> 20 years	No	No	No	No	No	No	No	No	No	No	No	No	No	No	No	No	No	No	No	No	No	No	No	No	No	No	No	No
Female	>50	Widowed	Urban	Illiterate	No	Yes	Yes	Yes	Yes	Yes	No	No	No	No	No	No	No	No	No	Yes	5-10 years	No	No	No	No	No	No	No	No	No	No	No	No	No	No	No	No	No	No	No	No	No	No	No	No	No	No	No	No
Male	>50	Married	Urban	Intermediate school	Yes	Yes	Yes	Yes	Yes	No	No	No	No	No	No	No	No	No	No	No	10-20 years	No	No	No	No	No	No	No	No	No	No	No	No	No	No	No	No	No	No	No	No	No	No	No	No	No	No	No	No
Male	>50	Married	Urban	Intermediate school	Yes	Yes	Yes	Yes	Yes	Yes	No	No	No	No	No	No	No	No	No	No	> 20 years	No	No	No	No	No	No	No	No	No	No	No	No	No	No	No	No	No	No	No	No	No	No	No	No	No	No	No	No
Male	>50	Married	Urban	College degree	Yes	Yes	No	No	No	No	No	Yes	No	No	No	No	No	No	No	No	5-10 years	No	No	No	No	No	No	No	No	No	No	No	No	No	No	No	No	No	No	No	No	No	No	No	No	No	No	No	No
Male	>50	Married	Urban	Elementary school	Yes	Yes	Yes	No	No	Yes	No	No	No	No	No	No	No	No	No	Yes	< 5 years	Yes	No	No	Yes	Yes	Yes	No	No	Yes	No	No	No	No	No	No	No	No	No	No	No	No	No	No	Yes	No	Yes	No	Less frequent
Male	>50	Married	Urban	Intermediate school	Yes	Yes	Yes	No	Yes	No	No	No	No	No	No	No	No	No	No	Yes	5-10 years	Yes	No	No	No	No	No	Yes	No	No	No	No	No	No	No	No	No	No	No	No	No	No	No	No	Yes	No	No	No	Sometimes
Female	>50	Married	Urban	High school diploma	No	Yes	Yes	Yes	Yes	No	No	No	No	No	No	No	No	No	No	No	< 5 years	Yes	Yes	No	Yes	Yes	Yes	No	No	Yes	No	Yes	No	No	Yes	Yes	No	Yes	Yes	Yes	No	No	No	Yes	Yes	Yes	Yes	No	Sometimes
Male	>50	Married	Urban	High school diploma	Yes	Yes	Yes	No	Yes	Yes	No	No	No	No	No	No	No	No	No	No	< 5 years	Yes	No	No	No	No	No	No	No	Yes	No	No	No	No	No	No	No	No	No	No	No	No	Yes	Yes	No	No	No	No	Sometimes
Male	>50	Married	Urban	Intermediate school	No	Yes	No	Yes	No	No	Yes	No	No	No	No	No	No	No	No	No	10-20 years	No	No	No	No	No	No	No	No	No	No	No	No	No	No	No	No	No	No	No	No	No	No	No	No	No	No	No	No
Male	>50	Married	Urban	High school diploma	Yes	Yes	Yes	No	Yes	No	No	No	No	No	No	No	No	No	No	No	5-10 years	No	No	No	No	No	No	No	No	No	No	No	No	No	No	No	No	No	No	No	No	No	No	No	No	No	No	No	No
Male	>50	Married	Urban	Elementary school	Yes	Yes	Yes	Yes	Yes	No	No	Yes	No	No	No	No	No	No	Yes	No	> 20 years	No	No	No	No	No	No	No	No	No	No	No	No	No	No	No	No	No	No	No	No	No	No	No	No	No	No	No	No
Female	>50	Married	Urban	Elementary school	No	Yes	Yes	Yes	Yes	No	Yes	No	No	No	No	No	No	No	No	No	10-20 years	Yes	Yes	No	Yes	No	Yes	Yes	No	Yes	No	No	No	No	No	Yes	No	No	Yes	No	No	No	No	No	Yes	No	No	No	Sometimes
Female	>50	Married	Urban	High school diploma	No	Yes	No	Yes	Yes	No	No	No	No	No	No	No	No	Yes	No	No	10-20 years	Yes	No	No	Yes	Yes	Yes	Yes	No	Yes	No	Yes	No	No	Yes	Yes	No	Yes	Yes	No	No	Yes	Yes	Yes	Yes	No	No	No	Always
Male	>50	Married	Urban	Intermediate school	Yes	Yes	No	Yes	No	No	No	No	No	No	No	No	No	No	No	Yes	5-10 years	Yes	Yes	Yes	No	Yes	Yes	Yes	Yes	Yes	No	Yes	No	No	No	No	No	Yes	Yes	No	No	No	Yes	Yes	No	No	Yes	No	Always
Female	>50	Married	Urban	Illiterate	No	Yes	No	Yes	Yes	No	No	No	No	No	No	No	Yes	No	No	No	10-20 years	Yes	Yes	No	No	Yes	No	Yes	No	Yes	No	No	No	No	Yes	No	No	Yes	No	No	Yes	No	Yes	Yes	No	No	Yes	Yes	Always
Male	>50	Married	Urban	College degree	Yes	Yes	Yes	Yes	Yes	No	No	No	No	No	No	No	No	No	No	No	5-10 years	Yes	No	No	No	No	No	No	No	No	No	No	No	No	No	No	No	No	Yes	No	No	No	No	No	No	No	Yes	No	Less frequent
Male	>50	Married	Urban	High school diploma	No	Yes	Yes	Yes	Yes	No	No	Yes	No	No	No	Yes	Yes	No	No	Yes	> 20 years	Yes	Yes	Yes	Yes	Yes	Yes	Yes	Yes	Yes	No	Yes	No	No	Yes	No	No	Yes	Yes	Yes	No	No	No	Yes	Yes	No	Yes	No	Sometimes
Male	>50	Married	Urban	Intermediate school	No	Yes	No	Yes	No	No	No	No	Yes	No	No	No	No	No	No	Yes	5-10 years	Yes	Yes	Yes	No	No	No	Yes	No	Yes	No	Yes	No	No	No	No	No	Yes	No	No	No	No	Yes	No	No	Yes	No	No	Always
Male	>50	Married	Urban	Elementary school	Yes	Yes	Yes	Yes	Yes	No	No	No	No	No	No	No	No	No	No	No	5-10 years	Yes	No	No	No	No	No	Yes	No	No	No	No	No	No	No	No	No	No	No	No	No	No	No	Yes	No	No	No	No	Always
Female	>50	Married	Urban	Elementary school	Yes	Yes	Yes	Yes	Yes	No	Yes	Yes	No	No	No	No	No	No	No	Yes	10-20 years	Yes	Yes	Yes	Yes	Yes	No	Yes	Yes	Yes	No	No	No	Yes	Yes	Yes	No	No	Yes	Yes	No	No	No	Yes	Yes	#NULL!	No	No	Sometimes
Female	>50	Married	Urban	Elementary school	No	Yes	No	Yes	No	No	No	No	No	No	No	No	No	No	No	No	< 5 years	Yes	No	No	No	Yes	No	Yes	No	No	No	No	No	No	No	Yes	No	No	Yes	No	No	No	No	Yes	Yes	No	No	Yes	Sometimes
Female	>50	Married	Urban	Illiterate	No	Yes	Yes	No	Yes	No	No	No	No	No	No	No	No	No	No	No	10-20 years	Yes	Yes	No	No	No	No	Yes	No	Yes	No	No	No	No	Yes	No	No	No	Yes	No	No	No	No	Yes	No	No	No	No	Sometimes
Female	>50	Married	Rural	Elementary school	Yes	Yes	Yes	No	Yes	No	No	No	No	No	No	No	No	No	No	Yes	10-20 years	Yes	No	No	Yes	Yes	No	Yes	Yes	Yes	No	Yes	No	Yes	Yes	No	No	Yes	Yes	Yes	Yes	No	No	Yes	Yes	No	Yes	No	Sometimes
Male	>50	Married	Rural	College degree	Yes	Yes	No	Yes	No	No	No	No	No	No	No	No	No	No	No	No	> 20 years	No	No	No	No	No	No	No	No	No	No	No	No	No	No	No	No	No	No	No	No	No	No	No	No	No	No	No	No
Male	>50	Married	Urban	High school diploma	Yes	Yes	Yes	No	No	No	No	No	No	No	No	No	No	No	No	No	< 5 years	No	No	No	No	No	No	No	No	No	No	No	No	No	No	No	No	No	No	No	No	No	No	No	No	No	No	No	No
Female	>50	Married	Urban	High school diploma	No	Yes	Yes	Yes	Yes	No	No	Yes	No	No	No	No	No	No	No	No	> 20 years	No	No	No	No	No	No	No	No	No	No	No	No	No	No	No	No	No	No	No	No	No	No	No	No	No	No	No	No
Male	>50	Married	Urban	Intermediate school	No	Yes	Yes	Yes	No	No	No	No	No	No	No	No	No	No	No	No	> 20 years	No	No	No	No	No	No	No	No	No	No	No	No	No	No	No	No	No	No	No	No	No	No	No	No	No	No	No	No
Male	>50	Married	Urban	Intermediate school	No	Yes	Yes	No	Yes	No	Yes	No	No	No	No	No	No	No	No	No	10-20 years	No	No	No	No	No	No	No	No	No	No	No	No	No	No	No	No	No	No	No	No	No	No	No	No	No	No	No	No
Male	>50	Married	Urban	Intermediate school	No	Yes	No	Yes	No	No	No	No	No	No	No	No	No	No	No	No	10-20 years	No	No	No	No	No	No	No	No	No	No	No	No	No	No	No	No	No	No	No	No	No	No	No	No	No	No	No	No
Male	>50	Married	Urban	Elementary school	Yes	Yes	Yes	Yes	Yes	No	No	No	No	No	No	No	No	Yes	No	No	10-20 years	No	No	No	No	No	No	No	No	No	No	No	No	No	No	No	No	No	No	No	No	No	No	No	No	No	No	No	No
Female	>50	Married	Urban	Illiterate	No	Yes	Yes	No	Yes	No	No	Yes	No	No	No	No	No	No	No	Yes	10-20 years	No	No	No	No	No	No	No	No	No	No	No	No	No	No	No	No	No	No	No	No	No	No	No	No	No	No	No	No
Male	>50	Married	Urban	Illiterate	No	Yes	Yes	Yes	Yes	No	No	No	Yes	No	No	No	No	No	No	No	10-20 years	No	No	No	No	No	No	No	No	No	No	No	No	No	No	No	No	No	No	No	No	No	No	No	No	No	No	No	No
Male	>50	Married	Urban	Intermediate school	Yes	Yes	Yes	Yes	Yes	No	No	No	No	No	No	No	No	No	No	No	10-20 years	Yes	Yes	No	Yes	Yes	Yes	Yes	No	Yes	No	Yes	No	No	No	No	No	No	Yes	No	No	No	No	No	Yes	No	Yes	No	Less frequent
Female	>50	Widowed	Urban	Illiterate	No	Yes	No	Yes	Yes	No	No	No	No	No	No	No	No	No	No	No	< 5 years	Yes	Yes	No	No	Yes	No	Yes	No	Yes	No	No	No	No	No	Yes	No	No	No	No	No	No	No	No	Yes	No	No	No	Less frequent
Female	>50	Married	Urban	Elementary school	No	Yes	Yes	No	No	No	No	No	No	No	No	No	No	No	No	Yes	10-20 years	Yes	Yes	Yes	Yes	Yes	Yes	No	Yes	Yes	No	No	No	No	No	Yes	No	Yes	Yes	No	No	No	Yes	No	Yes	Yes	No	No	Less frequent
Female	>50	Married	Urban	Elementary school	No	Yes	Yes	No	No	No	No	No	No	No	No	No	No	No	Yes	No	> 20 years	Yes	No	No	Yes	Yes	No	Yes	Yes	Yes	No	Yes	Yes	Yes	Yes	Yes	No	Yes	No	No	No	Yes	Yes	Yes	Yes	No	No	No	Always
Male	>50	Married	Urban	Intermediate school	No	Yes	Yes	Yes	Yes	No	No	No	No	No	No	No	No	No	No	Yes	> 20 years	Yes	Yes	No	No	No	Yes	Yes	No	Yes	No	No	No	No	No	No	No	No	No	No	No	No	No	Yes	No	No	Yes	No	Always
Male	>50	Married	Urban	High school diploma	Yes	Yes	Yes	Yes	Yes	No	No	No	No	No	No	No	No	No	No	No	> 20 years	Yes	Yes	Yes	Yes	Yes	Yes	Yes	Yes	Yes	No	Yes	No	No	Yes	No	No	No	Yes	Yes	No	No	No	Yes	No	No	No	No	Sometimes
Male	>50	Married	Rural	High school diploma	No	Yes	Yes	No	No	No	No	No	No	No	No	No	Yes	No	No	Yes	< 5 years	Yes	Yes	No	No	Yes	Yes	Yes	Yes	Yes	No	Yes	No	No	Yes	Yes	No	No	Yes	Yes	No	No	No	No	No	No	Yes	No	Less frequent
Male	>50	Married	Urban	Intermediate school	Yes	Yes	Yes	Yes	Yes	No	No	No	No	No	No	No	No	No	No	No	10-20 years	Yes	Yes	No	Yes	No	Yes	Yes	No	Yes	No	Yes	No	No	Yes	No	No	No	Yes	No	No	No	No	No	Yes	No	No	No	Sometimes
Female	>50	Married	Rural	Illiterate	No	Yes	No	Yes	Yes	No	No	No	No	No	No	No	No	Yes	No	No	< 5 years	Yes	Yes	Yes	Yes	Yes	No	No	Yes	Yes	No	No	No	No	No	No	No	No	No	No	No	No	Yes	No	No	No	Yes	No	Sometimes
Female	>50	Married	Rural	Intermediate school	No	Yes	Yes	Yes	Yes	No	No	No	No	No	No	No	No	Yes	No	No	10-20 years	Yes	Yes	Yes	Yes	Yes	Yes	Yes	Yes	Yes	Yes	No	No	Yes	Yes	No	No	Yes	Yes	Yes	Yes	Yes	No	No	Yes	No	No	No	Less frequent
Female	>50	Widowed	Rural	Illiterate	No	Yes	Yes	Yes	Yes	No	No	Yes	No	No	No	No	No	No	Yes	No	10-20 years	Yes	No	No	No	No	No	No	No	Yes	No	No	No	Yes	Yes	No	No	No	No	No	No	No	Yes	Yes	No	No	Yes	Yes	Less frequent
Female	>50	Widowed	Rural	Illiterate	No	Yes	Yes	Yes	Yes	Yes	No	No	No	No	No	No	No	No	No	Yes	> 20 years	Yes	No	Yes	Yes	No	No	Yes	Yes	No	No	No	No	No	Yes	No	No	No	No	No	Yes	Yes	No	No	Yes	No	No	No	Sometimes
Female	>50	Married	Urban	Illiterate	No	Yes	Yes	No	No	No	No	No	No	No	No	No	No	No	No	No	< 5 years	Yes	Yes	Yes	Yes	Yes	Yes	Yes	Yes	Yes	No	Yes	No	No	Yes	Yes	No	No	Yes	No	No	No	No	No	Yes	Yes	Yes	No	Sometimes
Male	>50	Married	Urban	Elementary school	No	Yes	Yes	No	Yes	No	No	No	No	No	No	No	No	No	No	No	10-20 years	Yes	Yes	Yes	No	No	No	Yes	No	No	No	No	No	No	No	No	No	No	No	No	No	No	No	No	No	No	No	Yes	Sometimes
Male	>50	Married	Urban	Elementary school	No	Yes	Yes	No	Yes	No	No	Yes	No	No	No	No	No	No	No	No	10-20 years	Yes	Yes	Yes	No	Yes	Yes	Yes	No	Yes	No	No	No	No	No	Yes	No	Yes	Yes	No	No	No	No	No	No	No	Yes	No	Sometimes
Female	>50	Married	Urban	Elementary school	No	Yes	Yes	No	Yes	Yes	No	No	No	No	Yes	No	No	Yes	No	No	10-20 years	Yes	Yes	No	Yes	Yes	Yes	Yes	Yes	Yes	Yes	Yes	No	No	No	No	No	Yes	Yes	No	No	No	No	Yes	No	No	No	No	Sometimes
Male	>50	Married	Urban	Elementary school	No	Yes	Yes	Yes	Yes	No	No	No	No	No	Yes	No	No	Yes	No	No	> 20 years	Yes	No	Yes	No	No	No	No	No	No	No	Yes	No	No	No	No	No	No	No	No	No	No	Yes	Yes	Yes	No	No	No	Less frequent
Male	>50	Married	Rural	High school diploma	No	Yes	Yes	Yes	No	No	No	Yes	No	No	No	No	No	No	No	No	> 20 years	Yes	Yes	No	No	No	Yes	Yes	No	Yes	Yes	Yes	No	Yes	No	No	No	No	No	No	Yes	No	No	Yes	Yes	No	Yes	Yes	Sometimes
Female	>50	Married	Urban	Illiterate	No	Yes	Yes	Yes	Yes	No	No	No	No	No	No	Yes	No	Yes	No	No	> 20 years	Yes	Yes	Yes	No	Yes	No	Yes	No	Yes	No	No	No	No	No	No	No	Yes	No	No	No	Yes	No	Yes	Yes	No	No	No	Sometimes
Female	>50	Widowed	Urban	Elementary school	No	Yes	Yes	Yes	Yes	No	No	Yes	No	No	No	No	No	No	No	Yes	> 20 years	Yes	Yes	Yes	No	Yes	Yes	Yes	No	Yes	No	No	No	No	Yes	No	No	Yes	No	No	No	No	No	No	Yes	No	Yes	No	Always
Male	>50	Married	Urban	Elementary school	No	Yes	Yes	Yes	No	No	No	No	No	No	No	No	No	No	No	No	> 20 years	Yes	Yes	Yes	Yes	Yes	No	Yes	Yes	Yes	Yes	Yes	No	No	Yes	No	No	Yes	No	No	No	No	No	Yes	Yes	No	Yes	No	Less frequent
Male	>50	Married	Urban	High school diploma	No	Yes	Yes	Yes	Yes	No	No	No	No	No	No	No	No	No	No	No	10-20 years	Yes	No	No	No	No	Yes	No	No	No	No	No	No	No	No	No	No	No	No	No	No	No	No	Yes	No	No	Yes	No	Sometimes
Male	>50	Married	Rural	Elementary school	No	Yes	Yes	Yes	Yes	Yes	No	No	No	No	No	No	No	Yes	No	Yes	> 20 years	Yes	Yes	No	Yes	Yes	Yes	Yes	Yes	Yes	No	No	No	No	No	No	No	Yes	Yes	Yes	No	No	No	Yes	No	No	Yes	No	Always
Male	>50	Married	Urban	High school diploma	No	Yes	Yes	Yes	Yes	Yes	No	No	No	No	No	No	No	No	No	No	> 20 years	Yes	Yes	Yes	No	Yes	Yes	Yes	Yes	Yes	No	Yes	No	No	Yes	No	No	No	Yes	Yes	No	Yes	No	Yes	No	No	No	Yes	Sometimes
Female	>50	Married	Rural	Illiterate	No	Yes	No	Yes	Yes	Yes	No	No	No	No	No	No	No	No	No	Yes	< 5 years	Yes	Yes	No	Yes	Yes	Yes	Yes	Yes	Yes	No	Yes	No	No	Yes	No	No	No	Yes	No	No	No	No	No	Yes	No	No	No	Sometimes
Female	>50	Married	Urban	Illiterate	No	Yes	Yes	Yes	Yes	No	Yes	No	No	No	No	No	No	Yes	No	Yes	10-20 years	Yes	Yes	Yes	No	Yes	Yes	Yes	No	Yes	No	No	No	No	Yes	No	No	No	No	No	Yes	No	No	No	No	No	Yes	No	Less frequent
Female	>50	Married	Urban	Elementary school	No	Yes	Yes	No	No	No	No	No	No	No	No	No	No	No	No	No	< 5 years	Yes	No	Yes	Yes	Yes	No	Yes	No	Yes	No	Yes	No	No	No	No	No	No	Yes	No	Yes	No	No	No	Yes	No	No	Yes	Always
Female	>50	Widowed	Rural	Illiterate	No	Yes	Yes	Yes	Yes	No	No	No	No	No	No	Yes	No	No	No	No	10-20 years	Yes	No	Yes	Yes	No	No	No	Yes	No	Yes	Yes	No	Yes	Yes	No	No	Yes	Yes	No	No	No	Yes	Yes	Yes	No	No	No	Always
Female	>50	Married	Urban	Elementary school	No	Yes	Yes	Yes	Yes	No	No	No	No	No	No	No	No	No	No	Yes	10-20 years	Yes	Yes	No	No	No	No	No	Yes	No	No	Yes	No	Yes	Yes	No	No	Yes	No	No	No	No	Yes	No	Yes	No	No	No	Sometimes
Female	>50	Married	Urban	Illiterate	No	Yes	Yes	Yes	No	No	No	No	No	No	No	No	No	No	No	No	> 20 years	Yes	No	Yes	No	Yes	No	No	No	Yes	No	No	No	No	No	No	No	No	No	No	No	No	No	No	Yes	No	No	No	Sometimes
Female	>50	Widowed	Urban	Illiterate	No	Yes	Yes	Yes	Yes	No	No	No	No	No	No	No	No	Yes	No	No	> 20 years	Yes	No	Yes	Yes	Yes	Yes	Yes	Yes	Yes	No	No	No	Yes	Yes	Yes	No	No	Yes	No	No	Yes	No	Yes	Yes	No	No	No	Sometimes
Male	>50	Married	Rural	High school diploma	No	Yes	Yes	No	Yes	No	No	No	No	No	No	No	No	No	No	Yes	5-10 years	Yes	Yes	No	No	Yes	Yes	Yes	No	Yes	No	Yes	No	No	No	Yes	No	No	Yes	No	No	No	No	Yes	No	No	No	No	Sometimes
Male	>50	Married	Urban	High school diploma	Yes	Yes	Yes	Yes	Yes	No	No	No	No	No	No	No	No	No	No	No	> 20 years	Yes	Yes	Yes	Yes	Yes	Yes	Yes	Yes	Yes	No	Yes	No	No	Yes	No	No	No	Yes	No	No	No	Yes	Yes	Yes	No	Yes	No	Sometimes
Male	>50	Married	Urban	Illiterate	No	Yes	Yes	No	No	No	No	No	No	No	No	No	No	No	No	Yes	10-20 years	No	No	No	No	No	No	No	No	No	No	No	No	No	No	No	No	No	No	No	No	No	No	No	No	No	No	No	No
Female	>50	Married	Urban	Illiterate	No	Yes	No	Yes	Yes	No	No	No	No	No	No	No	No	Yes	No	No	> 20 years	No	No	No	No	No	No	No	No	No	No	No	No	No	No	No	No	No	No	No	No	No	No	No	No	No	No	No	No
Female	>50	Widowed	Urban	Illiterate	No	Yes	No	Yes	No	No	No	No	No	No	No	No	No	No	No	No	5-10 years	No	No	No	No	No	No	No	No	No	No	No	No	No	No	No	No	No	No	No	No	No	No	No	No	No	No	No	No
Male	>50	Divorced	Urban	Intermediate school	No	Yes	Yes	Yes	Yes	No	No	No	No	No	No	No	Yes	No	No	No	10-20 years	No	No	No	No	No	No	No	No	No	No	No	No	No	No	No	No	No	No	No	No	No	No	No	No	No	No	No	No
Female	>50	Widowed	Urban	Illiterate	No	Yes	No	Yes	No	No	Yes	No	No	No	No	No	Yes	Yes	No	No	> 20 years	No	No	No	No	No	No	No	No	No	No	No	No	No	No	No	No	No	No	No	No	No	No	No	No	No	No	No	No
Female	>50	Married	Urban	Illiterate	No	Yes	Yes	No	Yes	No	No	No	No	No	No	No	No	Yes	Yes	No	> 20 years	No	No	No	No	No	No	No	No	No	No	No	No	No	No	No	No	No	No	No	No	No	No	No	No	No	No	No	No
Male	>50	Married	Urban	Elementary school	No	Yes	Yes	No	No	No	No	No	No	No	No	No	Yes	No	No	No	> 20 years	No	No	No	No	No	No	No	No	No	No	No	No	No	No	No	No	No	No	No	No	No	No	No	No	No	No	No	No
Male	>50	Married	Urban	Intermediate school	No	Yes	Yes	Yes	Yes	No	No	Yes	No	No	No	No	No	No	No	No	5-10 years	No	No	No	No	No	No	No	No	No	No	No	No	No	No	No	No	No	No	No	No	No	No	No	No	No	No	No	No
Male	>50	Married	Urban	Illiterate	No	Yes	Yes	Yes	Yes	No	No	No	No	No	No	No	No	No	No	No	5-10 years	No	No	No	No	No	No	No	No	No	No	No	No	No	No	No	No	No	No	No	No	No	No	No	No	No	No	No	No
Female	>50	Married	Urban	Elementary school	No	Yes	Yes	Yes	Yes	No	No	Yes	No	No	No	No	No	No	No	No	< 5 years	No	No	No	No	No	No	No	No	No	No	No	No	No	No	No	No	No	No	No	No	No	No	No	No	No	No	No	No
Female	>50	Married	Urban	Illiterate	No	Yes	Yes	Yes	No	No	No	No	No	No	No	No	No	No	No	Yes	5-10 years	No	No	No	No	No	No	No	No	No	No	No	No	No	No	No	No	No	No	No	No	No	No	No	No	No	No	No	No
Female	>50	Widowed	Urban	Illiterate	No	Yes	No	Yes	Yes	Yes	Yes	No	Yes	No	No	No	No	No	No	No	10-20 years	No	No	No	No	No	No	No	No	No	No	No	No	No	No	No	No	No	No	No	No	No	No	No	No	No	No	No	No
Female	>50	Divorced	Urban	Elementary school	No	Yes	Yes	Yes	Yes	Yes	No	Yes	No	No	No	No	No	Yes	No	No	10-20 years	No	No	No	No	No	No	No	No	No	No	No	No	No	No	No	No	No	No	No	No	No	No	No	No	No	No	No	No
Male	>50	Married	Urban	Intermediate school	No	Yes	No	No	No	No	No	No	No	No	No	No	Yes	No	No	No	10-20 years	No	No	No	No	No	No	No	No	No	No	No	No	No	No	No	No	No	No	No	No	No	No	No	No	No	No	No	No
Female	>50	Married	Urban	Illiterate	No	Yes	Yes	Yes	Yes	No	No	No	No	No	No	No	No	No	No	No	> 20 years	No	No	No	No	No	No	No	No	No	No	No	No	No	No	No	No	No	No	No	No	No	No	No	No	No	No	No	No
Female	>50	Married	Urban	Elementary school	No	Yes	Yes	No	Yes	No	Yes	No	No	No	No	No	No	No	No	No	10-20 years	Yes	No	No	Yes	No	Yes	Yes	No	Yes	No	No	No	No	No	Yes	No	Yes	Yes	No	No	No	No	Yes	Yes	No	Yes	No	Less frequent
Male	>50	Married	Urban	Elementary school	No	Yes	No	Yes	Yes	No	No	No	No	No	No	No	No	No	No	No	10-20 years	Yes	No	Yes	No	No	Yes	Yes	Yes	Yes	No	No	No	No	Yes	Yes	No	No	Yes	No	No	No	No	No	Yes	Yes	No	No	Sometimes
Female	>50	Married	Urban	Elementary school	No	Yes	Yes	Yes	Yes	No	No	No	No	No	No	No	No	Yes	No	No	10-20 years	Yes	No	No	No	Yes	Yes	No	Yes	No	No	No	No	No	Yes	No	No	No	No	No	No	No	No	Yes	Yes	No	No	No	Sometimes
Female	>50	Widowed	Urban	Illiterate	No	Yes	Yes	Yes	No	No	No	No	No	No	No	No	No	No	Yes	No	< 5 years	Yes	Yes	Yes	No	No	No	No	No	No	No	No	No	No	No	No	No	Yes	No	No	No	No	Yes	Yes	No	No	No	No	Always
Male	>50	Married	Urban	Elementary school	No	Yes	Yes	Yes	Yes	No	No	No	No	No	No	No	No	No	No	Yes	> 20 years	Yes	No	No	No	No	No	Yes	No	No	No	No	No	No	No	No	No	No	Yes	No	No	No	No	No	Yes	No	No	No	Less frequent
Female	>50	Married	Urban	High school diploma	No	Yes	Yes	Yes	Yes	No	No	No	No	No	No	No	No	Yes	No	Yes	> 20 years	Yes	No	No	Yes	Yes	No	Yes	Yes	Yes	No	No	No	No	No	Yes	No	No	Yes	Yes	No	No	No	Yes	No	No	No	No	Less frequent
Male	>50	Divorced	Urban	Elementary school	No	Yes	Yes	Yes	Yes	No	No	No	No	No	No	No	No	No	No	No	10-20 years	Yes	Yes	No	Yes	Yes	Yes	Yes	Yes	Yes	No	Yes	No	No	No	Yes	No	Yes	Yes	Yes	No	No	No	No	No	No	Yes	No	Sometimes
Male	>50	Married	Urban	High school diploma	No	Yes	Yes	No	Yes	No	No	No	No	No	No	No	No	No	No	Yes	< 5 years	Yes	Yes	Yes	No	Yes	Yes	Yes	Yes	Yes	No	Yes	No	No	No	No	No	No	Yes	No	No	No	No	No	No	No	Yes	No	Always
Female	>50	Married	Urban	Illiterate	No	Yes	No	Yes	Yes	No	No	No	No	No	No	No	No	Yes	No	Yes	10-20 years	Yes	No	No	Yes	Yes	No	No	No	No	No	No	No	No	Yes	Yes	No	Yes	No	Yes	No	No	No	Yes	No	No	No	No	Always
Male	>50	Divorced	Urban	Elementary school	No	Yes	Yes	Yes	Yes	No	No	No	No	No	No	No	No	No	No	Yes	5-10 years	Yes	No	No	No	No	Yes	Yes	No	Yes	No	No	No	No	No	Yes	No	No	Yes	No	No	No	No	No	No	No	Yes	No	Less frequent
Female	>50	Married	Urban	Illiterate	No	Yes	Yes	Yes	Yes	No	No	No	No	No	No	No	No	No	No	No	> 20 years	Yes	No	No	Yes	No	Yes	No	No	No	No	No	No	No	No	No	No	Yes	No	No	No	No	Yes	No	Yes	Yes	No	No	Always
Male	>50	Married	Urban	College degree	No	Yes	No	Yes	Yes	No	No	Yes	No	No	No	No	No	No	No	No	< 5 years	Yes	Yes	Yes	No	Yes	Yes	Yes	No	Yes	No	Yes	No	No	No	No	No	No	No	No	No	No	No	No	No	No	Yes	No	Always
Female	>50	Married	Urban	Elementary school	No	Yes	Yes	Yes	Yes	Yes	No	No	No	No	No	No	No	No	No	No	5-10 years	Yes	No	No	No	Yes	No	Yes	No	No	No	No	No	No	No	No	No	No	No	No	No	No	No	No	Yes	No	No	No	Less frequent
Female	>50	Married	Urban	High school diploma	No	Yes	No	No	No	No	No	No	No	No	No	No	No	Yes	No	Yes	< 5 years	Yes	Yes	No	No	No	No	Yes	No	Yes	No	Yes	No	No	No	Yes	No	No	No	Yes	Yes	No	Yes	Yes	No	No	Yes	Yes	Sometimes
Male	>50	Married	Rural	Elementary school	No	Yes	Yes	No	Yes	No	No	No	No	No	No	No	No	No	No	No	5-10 years	Yes	Yes	No	No	Yes	No	No	No	Yes	No	No	No	No	No	No	No	No	No	No	No	No	Yes	Yes	No	No	No	No	Less frequent
Male	>50	Married	Urban	High school diploma	No	Yes	Yes	Yes	Yes	No	No	No	No	No	No	No	No	No	No	No	> 20 years	Yes	Yes	Yes	Yes	Yes	Yes	Yes	Yes	Yes	No	Yes	No	No	Yes	No	No	Yes	Yes	Yes	No	No	No	Yes	Yes	No	Yes	No	Sometimes
Male	>50	Married	Urban	College degree	No	Yes	Yes	Yes	Yes	No	No	No	No	No	No	No	No	No	No	No	> 20 years	Yes	Yes	Yes	Yes	Yes	Yes	Yes	Yes	Yes	No	Yes	No	No	Yes	No	No	Yes	Yes	No	No	No	No	Yes	Yes	No	No	No	Sometimes
Male	>50	Married	Rural	College degree	No	Yes	Yes	No	No	No	No	No	No	No	No	No	No	No	No	No	< 5 years	No	No	No	No	No	No	No	No	No	No	No	No	No	No	No	No	No	No	No	No	No	No	No	No	No	No	No	No
Male	>50	Married	Urban	High school diploma	No	Yes	Yes	Yes	Yes	No	No	No	No	No	No	No	No	No	No	No	> 20 years	No	No	No	No	No	No	No	No	No	No	No	No	No	No	No	No	No	No	No	No	No	No	No	No	No	No	No	No
Male	>50	Married	Urban	College degree	No	No	No	Yes	No	No	No	No	No	No	No	No	No	No	No	No	< 5 years	No	No	No	No	No	No	No	No	No	No	No	No	No	No	No	No	No	No	No	No	No	No	No	No	No	No	No	No
Female	>50	Married	Urban	Illiterate	No	Yes	No	Yes	Yes	No	No	No	No	No	No	No	No	No	No	Yes	> 20 years	No	No	No	No	No	No	No	No	No	No	No	No	No	No	No	No	No	No	No	No	No	No	No	No	No	No	No	No
Female	>50	Widowed	Urban	Elementary school	No	Yes	Yes	Yes	Yes	No	No	No	No	No	No	No	No	No	No	No	10-20 years	No	No	No	No	No	No	No	No	No	No	No	No	No	No	No	No	No	No	No	No	No	No	No	No	No	No	No	No
Male	>50	Married	Urban	High school diploma	No	Yes	Yes	No	No	No	No	No	No	No	Yes	No	No	No	No	No	> 20 years	No	No	No	No	No	No	No	No	No	No	No	No	No	No	No	No	No	No	No	No	No	No	No	No	No	No	No	No
Male	>50	Married	Urban	Elementary school	Yes	Yes	Yes	No	Yes	No	No	No	No	No	No	No	No	No	No	No	> 20 years	Yes	No	No	No	No	No	No	No	No	No	No	No	No	No	No	No	No	No	Yes	No	No	Yes	No	No	No	Yes	No	Sometimes
Male	>50	Married	Rural	Intermediate school	Yes	Yes	Yes	Yes	Yes	No	No	No	No	No	No	No	No	No	No	Yes	10-20 years	Yes	No	No	Yes	No	No	Yes	No	Yes	Yes	No	No	No	No	Yes	No	Yes	Yes	No	No	No	No	No	No	No	Yes	No	Always
Male	>50	Married	Urban	Illiterate	No	Yes	No	Yes	Yes	No	No	Yes	No	No	No	No	Yes	No	No	No	5-10 years	No	No	No	No	No	No	No	No	No	No	No	No	No	No	No	No	No	No	No	No	No	No	No	No	No	No	No	No
Male	>50	Married	Urban	Elementary school	No	Yes	Yes	Yes	Yes	No	No	No	No	No	No	No	No	No	No	No	> 20 years	No	No	No	No	No	No	No	No	No	No	No	No	No	No	No	No	No	No	No	No	No	No	No	No	No	No	No	No
Male	>50	Married	Urban	Elementary school	No	Yes	Yes	No	No	No	No	No	No	No	No	No	No	No	No	No	10-20 years	No	No	No	No	No	No	No	No	No	No	No	No	No	No	No	No	No	No	No	No	No	No	No	No	No	No	No	No
Female	>50	Widowed	Urban	Illiterate	No	Yes	Yes	Yes	No	No	No	No	No	No	No	No	No	Yes	No	No	10-20 years	No	No	No	No	No	No	No	No	No	No	No	No	No	No	No	No	No	No	No	No	No	No	No	No	No	No	No	No
Male	>50	Married	Urban	Intermediate school	No	Yes	Yes	Yes	Yes	Yes	Yes	No	No	No	No	No	No	No	Yes	Yes	> 20 years	Yes	No	No	No	No	No	Yes	No	Yes	No	No	No	No	No	No	No	No	Yes	No	No	No	No	Yes	No	No	No	No	Sometimes
Male	>50	Married	Urban	Elementary school	Yes	Yes	Yes	Yes	Yes	No	Yes	No	No	No	No	No	No	No	No	No	> 20 years	Yes	No	No	No	No	No	No	No	No	No	No	No	No	No	No	No	No	Yes	No	No	No	No	Yes	No	No	No	No	Sometimes
Male	>50	Married	Urban	Intermediate school	Yes	Yes	No	No	No	No	No	Yes	No	No	No	No	No	No	No	Yes	10-20 years	Yes	Yes	Yes	Yes	Yes	Yes	Yes	Yes	Yes	No	Yes	Yes	No	Yes	Yes	No	Yes	Yes	Yes	No	No	Yes	No	Yes	No	Yes	No	Less frequent
Female	>50	Married	Urban	Elementary school	No	Yes	Yes	Yes	Yes	No	No	No	No	No	No	No	No	Yes	No	No	> 20 years	Yes	No	Yes	Yes	Yes	Yes	No	Yes	Yes	No	Yes	No	Yes	Yes	No	No	Yes	Yes	Yes	No	No	No	Yes	No	No	Yes	No	Sometimes
Female	>50	Married	Urban	Illiterate	No	Yes	No	Yes	Yes	No	No	Yes	No	No	No	No	No	No	No	Yes	< 5 years	Yes	Yes	Yes	Yes	Yes	Yes	Yes	Yes	Yes	No	Yes	No	Yes	Yes	Yes	No	Yes	No	Yes	Yes	Yes	No	No	No	No	No	Yes	Sometimes
Male	>50	Married	Urban	Elementary school	No	Yes	Yes	Yes	No	No	Yes	No	No	No	No	No	No	No	No	Yes	< 5 years	Yes	No	Yes	Yes	Yes	Yes	Yes	No	Yes	No	No	No	No	No	No	No	No	Yes	No	No	No	Yes	No	Yes	Yes	Yes	No	Sometimes
Male	>50	Married	Urban	Elementary school	No	Yes	Yes	Yes	Yes	No	No	No	No	No	No	No	No	No	No	No	5-10 years	Yes	Yes	Yes	Yes	Yes	Yes	Yes	Yes	Yes	Yes	Yes	No	No	Yes	Yes	No	Yes	Yes	Yes	No	Yes	Yes	Yes	No	No	Yes	No	Sometimes
Female	>50	Widowed	Urban	Illiterate	No	Yes	Yes	Yes	Yes	No	No	Yes	No	No	No	No	No	No	No	No	5-10 years	Yes	No	No	No	No	No	Yes	No	Yes	No	No	No	No	No	No	No	No	No	No	No	No	No	No	Yes	No	No	No	Always
Male	>50	Married	Urban	Intermediate school	No	Yes	Yes	No	Yes	No	No	No	No	No	No	No	Yes	No	No	No	> 20 years	No	No	No	No	No	No	No	No	No	No	No	No	No	No	No	No	No	No	No	No	No	No	No	No	No	No	No	No
Male	>50	Married	Urban	Elementary school	No	Yes	Yes	No	Yes	No	No	No	No	No	No	No	No	No	No	No	5-10 years	No	No	No	No	No	No	No	No	No	No	No	No	No	No	No	No	No	No	No	No	No	No	No	No	No	No	No	No
Male	>50	Widowed	Urban	Intermediate school	No	Yes	No	Yes	Yes	No	No	No	No	No	No	No	No	No	No	Yes	< 5 years	Yes	No	Yes	No	No	No	No	No	No	No	No	Yes	No	No	No	No	No	No	No	No	No	No	Yes	No	No	No	No	Less frequent
Female	>50	Widowed	Urban	Illiterate	No	Yes	Yes	No	Yes	No	No	No	No	No	No	No	No	Yes	No	No	10-20 years	Yes	Yes	No	Yes	No	Yes	Yes	No	Yes	Yes	Yes	No	Yes	Yes	Yes	No	Yes	Yes	No	No	No	No	Yes	Yes	No	Yes	No	Always
Male	>50	Married	Urban	College degree	No	Yes	No	Yes	No	No	No	No	No	No	No	No	No	No	No	No	5-10 years	Yes	Yes	No	Yes	Yes	Yes	Yes	No	Yes	No	Yes	No	No	Yes	No	No	Yes	Yes	No	Yes	No	No	No	No	No	Yes	No	Sometimes
Male	>50	Married	Urban	Illiterate	No	Yes	Yes	No	No	No	No	No	No	No	No	No	No	No	No	No	> 20 years	Yes	Yes	No	No	Yes	Yes	Yes	No	No	No	Yes	Yes	No	Yes	Yes	No	No	Yes	No	No	No	No	Yes	No	No	No	No	Less frequent
Female	>50	Divorced	Urban	Illiterate	No	Yes	Yes	Yes	Yes	No	No	No	No	No	No	No	No	No	No	No	> 20 years	Yes	Yes	Yes	No	No	Yes	No	No	No	No	Yes	No	No	No	Yes	No	No	No	No	No	No	Yes	No	No	No	Yes	No	Sometimes
Male	>50	Married	Urban	Illiterate	No	Yes	Yes	Yes	Yes	No	No	Yes	No	No	No	No	No	Yes	No	No	10-20 years	Yes	Yes	No	No	No	Yes	Yes	No	No	No	No	No	No	No	No	No	No	No	Yes	No	No	No	Yes	No	No	No	No	Always
Male	>50	Married	Urban	College degree	No	Yes	Yes	No	No	No	No	No	No	No	No	No	No	No	No	No	> 20 years	No	No	No	No	No	No	No	No	No	No	No	No	No	No	No	No	No	No	No	No	No	No	No	No	No	No	No	No
Female	>50	Married	Urban	Illiterate	No	Yes	Yes	No	No	No	No	No	Yes	No	No	No	No	Yes	No	No	< 5 years	No	No	No	No	No	No	No	No	No	No	No	No	No	No	No	No	No	No	No	No	No	No	No	No	No	No	No	No
Male	>50	Married	Urban	College degree	No	Yes	Yes	No	Yes	No	No	No	No	No	No	No	No	No	No	No	5-10 years	No	No	No	No	No	No	No	No	No	No	No	No	No	No	No	No	No	No	No	No	No	No	No	No	No	No	No	No
Male	>50	Married	Urban	Elementary school	No	Yes	Yes	Yes	Yes	No	No	Yes	No	No	No	No	No	No	No	No	> 20 years	No	No	No	No	No	No	No	No	No	No	No	No	No	No	No	No	No	No	No	No	No	No	No	No	No	No	No	No
Male	>50	Married	Urban	Elementary school	No	Yes	Yes	Yes	No	No	No	No	No	No	No	Yes	No	No	No	Yes	> 20 years	No	No	No	No	No	No	No	No	No	No	No	No	No	No	No	No	No	No	No	No	No	No	No	No	No	No	No	No
Male	>50	Married	Urban	High school diploma	No	Yes	Yes	Yes	Yes	No	No	No	No	No	No	No	No	No	No	No	> 20 years	No	No	No	No	No	No	No	No	No	No	No	No	No	No	No	No	No	No	No	No	No	No	No	No	No	No	No	No
Male	>50	Married	Urban	Illiterate	Yes	Yes	Yes	Yes	Yes	No	No	Yes	No	No	No	No	No	No	No	No	> 20 years	No	No	No	No	No	No	No	No	No	No	No	No	No	No	No	No	No	No	No	No	No	No	No	No	No	No	No	No
Male	>50	Married	Urban	Illiterate	No	Yes	Yes	Yes	No	No	No	No	No	No	No	No	Yes	No	No	No	10-20 years	No	No	No	No	No	No	No	No	No	No	No	No	No	No	No	No	No	No	No	No	No	No	No	No	No	No	No	No
Male	>50	Married	Urban	Elementary school	No	Yes	No	Yes	Yes	Yes	No	No	No	No	No	No	No	No	No	Yes	< 5 years	No	No	No	No	No	No	No	No	No	No	No	No	No	No	No	No	No	No	No	No	No	No	No	No	No	No	No	No
Male	>50	Married	Urban	Elementary school	No	Yes	Yes	Yes	No	Yes	No	No	No	No	No	No	No	No	No	No	< 5 years	No	No	No	No	No	No	No	No	No	No	No	No	No	No	No	No	No	No	No	No	No	No	No	No	No	No	No	No
Male	>50	Married	Urban	Illiterate	No	Yes	Yes	Yes	Yes	No	No	Yes	No	No	No	No	No	No	No	No	10-20 years	No	No	No	No	No	No	No	No	No	No	No	No	No	No	No	No	No	No	No	No	No	No	No	No	No	No	No	No
Female	>50	Married	Urban	Illiterate	No	Yes	Yes	Yes	Yes	Yes	No	No	No	No	No	No	No	No	No	No	> 20 years	Yes	Yes	No	No	No	Yes	Yes	Yes	Yes	No	Yes	No	No	No	No	No	No	Yes	Yes	No	No	No	Yes	Yes	No	No	No	Less frequent
Female	>50	Married	Urban	Elementary school	No	Yes	No	Yes	No	No	No	No	No	No	No	No	No	No	No	No	10-20 years	Yes	No	Yes	Yes	Yes	Yes	Yes	Yes	Yes	Yes	Yes	No	Yes	Yes	Yes	No	Yes	Yes	No	No	No	Yes	Yes	Yes	No	Yes	No	Sometimes
Male	>50	Married	Urban	Illiterate	No	Yes	Yes	No	Yes	No	No	No	No	No	No	No	No	No	No	No	10-20 years	Yes	No	Yes	Yes	Yes	Yes	Yes	No	Yes	Yes	No	Yes	Yes	Yes	Yes	No	Yes	Yes	No	No	No	No	Yes	No	No	Yes	No	Always
Male	>50	Married	Rural	Elementary school	No	Yes	Yes	Yes	Yes	Yes	No	Yes	No	No	No	No	Yes	No	Yes	No	10-20 years	Yes	Yes	Yes	Yes	Yes	Yes	Yes	Yes	Yes	No	Yes	No	No	Yes	No	No	Yes	Yes	No	No	No	No	Yes	Yes	Yes	Yes	No	Always
Male	>50	Married	Urban	High school diploma	No	Yes	Yes	Yes	Yes	No	No	No	No	No	No	No	No	No	No	Yes	5-10 years	Yes	No	Yes	No	Yes	No	Yes	Yes	Yes	No	No	No	No	No	No	No	No	Yes	Yes	No	No	No	Yes	No	No	Yes	No	Less frequent
Male	>50	Married	Urban	Elementary school	No	Yes	Yes	No	Yes	No	No	No	No	No	No	No	No	No	No	Yes	10-20 years	Yes	No	No	No	Yes	No	Yes	Yes	Yes	No	Yes	No	No	No	No	No	No	Yes	No	No	No	No	No	Yes	No	No	No	Less frequent
Female	>50	Married	Urban	Elementary school	No	Yes	Yes	Yes	No	No	No	No	No	No	No	No	No	Yes	No	No	10-20 years	Yes	Yes	No	Yes	Yes	Yes	No	No	Yes	No	No	No	No	No	Yes	No	No	No	No	No	No	No	No	No	No	Yes	No	Sometimes
Female	>50	Married	Urban	Illiterate	No	Yes	Yes	Yes	Yes	No	Yes	Yes	No	No	No	No	No	No	No	Yes	10-20 years	Yes	Yes	Yes	No	Yes	Yes	Yes	No	No	No	No	No	No	No	No	No	No	No	No	No	No	Yes	Yes	No	No	No	No	Sometimes
Male	>50	Married	Urban	Intermediate school	No	Yes	Yes	No	Yes	No	No	Yes	No	No	No	No	No	No	No	No	10-20 years	Yes	Yes	Yes	Yes	No	Yes	Yes	Yes	Yes	No	Yes	No	No	No	Yes	No	Yes	No	Yes	No	Yes	Yes	Yes	Yes	No	Yes	No	Less frequent
Female	>50	Married	Urban	Illiterate	No	Yes	Yes	Yes	Yes	No	No	No	No	No	No	No	No	Yes	Yes	Yes	> 20 years	Yes	Yes	Yes	No	Yes	Yes	Yes	Yes	Yes	No	Yes	No	No	No	Yes	No	No	Yes	No	No	No	No	No	Yes	No	Yes	No	Sometimes
Female	>50	Married	Urban	Elementary school	No	Yes	Yes	Yes	Yes	No	No	No	No	No	No	No	No	No	No	Yes	10-20 years	Yes	Yes	Yes	Yes	Yes	No	Yes	Yes	Yes	No	Yes	No	Yes	Yes	No	No	No	Yes	Yes	No	No	Yes	Yes	No	No	No	No	Sometimes
Male	>50	Married	Urban	College degree	No	Yes	Yes	Yes	Yes	No	No	No	No	No	No	No	No	No	No	No	10-20 years	Yes	No	No	Yes	No	No	Yes	No	No	No	No	No	No	No	No	No	Yes	No	No	No	No	No	No	Yes	No	No	No	Less frequent
Male	>50	Married	Urban	College degree	No	Yes	Yes	Yes	No	No	No	Yes	No	No	No	No	No	No	No	No	> 20 years	No	No	No	No	No	No	No	No	No	No	No	No	No	No	No	No	No	No	No	No	No	No	No	No	No	No	No	No
Male	>50	Married	Urban	Elementary school	No	Yes	Yes	Yes	Yes	No	No	No	Yes	No	No	No	No	No	No	No	10-20 years	No	No	No	No	No	No	No	No	No	No	No	No	No	No	No	No	No	No	No	No	No	No	No	No	No	No	No	No
Male	>50	Married	Rural	Elementary school	No	Yes	Yes	No	Yes	No	No	No	No	No	No	No	No	No	No	Yes	5-10 years	Yes	Yes	No	Yes	Yes	Yes	Yes	Yes	Yes	No	Yes	No	No	No	No	No	No	No	No	No	No	No	No	Yes	No	No	No	Sometimes
Female	>50	Widowed	Urban	Illiterate	No	Yes	Yes	Yes	No	No	No	No	No	No	No	No	No	No	No	No	10-20 years	No	No	No	No	No	No	No	No	No	No	No	No	No	No	No	No	No	No	No	No	No	No	No	No	No	No	No	No
Male	>50	Married	Urban	Illiterate	No	Yes	Yes	Yes	Yes	No	No	Yes	Yes	No	No	No	No	Yes	No	No	> 20 years	No	No	No	No	No	No	No	No	No	No	No	No	No	No	No	No	No	No	No	No	No	No	No	No	No	No	No	No
Female	>50	Divorced	Rural	Illiterate	No	Yes	Yes	Yes	Yes	No	No	Yes	No	Yes	No	No	No	Yes	No	No	> 20 years	No	No	No	No	No	No	No	No	No	No	No	No	No	No	No	No	No	No	No	No	No	No	No	No	No	No	No	No
Male	>50	Married	Urban	Postgraduate degree (M.S , Ph.D )	Yes	Yes	Yes	No	No	No	No	No	No	No	No	No	No	No	No	No	5-10 years	No	No	No	No	No	No	No	No	No	No	No	No	No	No	No	No	No	No	No	No	No	No	No	No	No	No	No	No
Male	>50	Married	Urban	High school diploma	No	Yes	No	Yes	Yes	No	No	No	No	No	No	No	No	No	No	No	< 5 years	No	No	No	No	No	No	No	No	No	No	No	No	No	No	No	No	No	No	No	No	No	No	No	No	No	No	No	No
Male	>50	Married	Urban	Intermediate school	No	Yes	Yes	No	No	No	No	No	No	No	No	No	No	No	No	No	> 20 years	No	No	No	No	No	No	No	No	No	No	No	No	No	No	No	No	No	No	No	No	No	No	No	No	No	No	No	No
Female	>50	Married	Rural	Illiterate	No	Yes	No	Yes	Yes	No	No	No	No	No	No	No	No	Yes	No	Yes	10-20 years	No	No	No	No	No	No	No	No	No	No	No	No	No	No	No	No	No	No	No	No	No	No	No	No	No	No	No	No
Male	>50	Married	Urban	Elementary school	No	Yes	Yes	Yes	Yes	No	No	Yes	No	No	No	No	No	No	No	No	5-10 years	Yes	No	No	Yes	Yes	Yes	Yes	No	Yes	No	No	No	No	Yes	No	No	Yes	Yes	No	No	No	No	No	No	No	Yes	No	Always
Female	>50	Widowed	Urban	Illiterate	No	Yes	No	No	Yes	Yes	No	No	Yes	No	No	No	No	Yes	No	Yes	> 20 years	Yes	Yes	Yes	Yes	Yes	Yes	Yes	Yes	Yes	Yes	No	No	No	Yes	No	No	No	Yes	No	No	No	Yes	No	Yes	No	No	No	Sometimes
Female	>50	Divorced	Urban	Illiterate	No	Yes	Yes	Yes	Yes	No	No	No	No	No	No	No	No	No	No	No	> 20 years	Yes	Yes	No	Yes	Yes	Yes	Yes	Yes	Yes	No	No	No	No	No	Yes	No	Yes	Yes	No	No	Yes	No	Yes	Yes	No	No	No	Sometimes
Female	>50	Widowed	Urban	Elementary school	No	Yes	Yes	Yes	Yes	No	Yes	Yes	No	No	No	No	No	Yes	No	Yes	10-20 years	Yes	Yes	Yes	Yes	Yes	No	No	Yes	Yes	No	No	No	No	Yes	No	No	No	No	No	No	Yes	Yes	Yes	Yes	No	Yes	No	Always
Female	>50	Married	Urban	Illiterate	No	Yes	No	Yes	Yes	No	Yes	No	No	No	No	No	No	Yes	No	Yes	5-10 years	Yes	No	No	Yes	Yes	No	No	No	No	No	No	No	No	No	No	No	No	No	No	No	No	No	No	Yes	No	No	No	Sometimes
Female	>50	Married	Rural	Intermediate school	No	Yes	Yes	No	Yes	No	No	Yes	No	No	No	No	No	No	Yes	Yes	10-20 years	Yes	Yes	No	Yes	Yes	Yes	Yes	Yes	Yes	No	No	No	No	No	No	No	No	Yes	No	No	No	Yes	Yes	No	No	No	No	Sometimes
Female	>50	Widowed	Urban	Illiterate	No	Yes	No	Yes	No	Yes	Yes	No	No	No	No	No	No	Yes	No	Yes	10-20 years	Yes	No	No	No	No	No	No	No	No	No	No	No	No	No	No	No	No	Yes	No	No	No	Yes	Yes	No	No	No	Yes	Less frequent
Male	>50	Married	Urban	Illiterate	No	Yes	Yes	Yes	Yes	No	No	No	No	No	No	No	No	No	No	No	10-20 years	Yes	Yes	Yes	Yes	Yes	Yes	Yes	Yes	No	Yes	No	No	No	No	No	No	Yes	Yes	No	No	No	No	Yes	Yes	No	Yes	No	Always
Female	>50	Widowed	Rural	Illiterate	No	Yes	Yes	Yes	Yes	Yes	No	No	No	No	No	No	No	No	No	Yes	> 20 years	Yes	Yes	No	Yes	Yes	Yes	Yes	Yes	No	No	No	No	No	Yes	No	No	Yes	No	No	No	No	No	Yes	No	No	No	No	Always
Male	>50	Married	Rural	High school diploma	No	Yes	Yes	Yes	Yes	No	No	No	No	No	No	No	No	Yes	No	Yes	5-10 years	Yes	No	No	No	No	Yes	Yes	No	No	No	No	No	No	No	Yes	No	No	Yes	No	No	No	No	No	No	No	Yes	No	Sometimes
Female	>50	Widowed	Rural	Illiterate	No	Yes	Yes	No	Yes	No	No	Yes	No	No	No	Yes	No	No	No	No	10-20 years	Yes	Yes	No	No	Yes	Yes	Yes	Yes	Yes	No	No	No	No	No	Yes	No	Yes	Yes	No	No	No	No	Yes	Yes	No	No	No	Sometimes
Male	>50	Married	Urban	Illiterate	No	Yes	Yes	No	No	No	No	No	No	No	No	No	No	No	No	No	< 5 years	No	No	No	No	No	No	No	No	No	No	No	No	No	No	No	No	No	No	No	No	No	No	No	No	No	No	No	No
Male	>50	Married	Rural	High school diploma	No	Yes	No	Yes	Yes	No	Yes	No	No	No	No	No	No	No	No	No	< 5 years	No	No	No	No	No	No	No	No	No	No	No	No	No	No	No	No	No	No	No	No	No	No	No	No	No	No	No	No
Female	>50	Married	Urban	Illiterate	No	Yes	No	Yes	No	No	No	No	No	No	No	No	No	No	No	No	10-20 years	No	No	No	No	No	No	No	No	No	No	No	No	No	No	No	No	No	No	No	No	No	No	No	No	No	No	No	No
Male	>50	Married	Urban	Intermediate school	Yes	Yes	Yes	No	Yes	No	No	No	No	No	No	No	No	No	No	No	5-10 years	No	No	No	No	No	No	No	No	No	No	No	No	No	No	No	No	No	No	No	No	No	No	No	No	No	No	No	No
Male	>50	Married	Urban	Elementary school	No	Yes	No	Yes	Yes	No	No	No	No	No	No	No	No	Yes	No	No	10-20 years	No	No	No	No	No	No	No	No	No	No	No	No	No	No	No	No	No	No	No	No	No	No	No	No	No	No	No	No
Male	>50	Married	Urban	Intermediate school	No	Yes	Yes	Yes	No	No	No	No	No	No	No	No	No	No	No	No	5-10 years	No	No	No	No	No	No	No	No	No	No	No	No	No	No	No	No	No	No	No	No	No	No	No	No	No	No	No	No
Female	>50	Divorced	Urban	Illiterate	No	Yes	No	Yes	No	Yes	No	No	No	No	No	No	No	Yes	No	No	> 20 years	No	No	No	No	No	No	No	No	No	No	No	No	No	No	No	No	No	No	No	No	No	No	No	No	No	No	No	No
Male	>50	Divorced	Rural	Illiterate	No	No	Yes	Yes	No	No	No	No	No	No	No	No	No	No	No	No	10-20 years	No	No	No	No	No	No	No	No	No	No	No	No	No	No	No	No	No	No	No	No	No	No	No	No	No	No	No	No
Female	>50	Widowed	Urban	Illiterate	No	Yes	Yes	Yes	Yes	Yes	No	Yes	No	No	No	No	No	No	No	No	> 20 years	Yes	No	No	No	No	No	No	No	No	No	No	No	No	Yes	No	No	Yes	No	No	Yes	No	No	Yes	Yes	No	No	No	Sometimes
Female	>50	Widowed	Urban	Illiterate	No	Yes	Yes	Yes	Yes	No	No	No	No	No	No	No	No	No	No	Yes	10-20 years	Yes	Yes	Yes	Yes	Yes	Yes	Yes	Yes	Yes	No	No	No	No	Yes	Yes	No	No	Yes	Yes	Yes	No	Yes	Yes	Yes	No	No	No	Less frequent
Female	>50	Widowed	Rural	Illiterate	No	Yes	Yes	Yes	Yes	No	No	Yes	No	No	No	No	No	No	No	Yes	> 20 years	No	No	No	No	No	No	No	No	No	No	No	No	No	No	No	No	No	No	No	No	No	No	No	No	No	No	No	No
Male	>50	Married	Urban	Elementary school	No	Yes	Yes	Yes	Yes	No	No	No	No	No	No	No	No	Yes	No	No	10-20 years	No	No	No	No	No	No	No	No	No	No	No	No	No	No	No	No	No	No	No	No	No	No	No	No	No	No	No	No
Female	>50	Widowed	Rural	Elementary school	No	Yes	No	Yes	Yes	No	No	No	No	No	No	No	No	No	No	No	5-10 years	No	No	No	No	No	No	No	No	No	No	No	No	No	No	No	No	No	No	No	No	No	No	No	No	No	No	No	No
Male	>50	Married	Urban	Postgraduate degree (M.S , Ph.D )	No	Yes	No	No	No	No	No	No	No	No	No	No	No	Yes	No	No	< 5 years	Yes	No	No	No	Yes	Yes	Yes	Yes	Yes	No	No	No	No	Yes	No	No	No	No	No	No	No	No	No	Yes	Yes	Yes	No	Sometimes
Female	>50	Widowed	Rural	Illiterate	No	Yes	Yes	No	Yes	No	No	No	No	No	No	Yes	No	No	No	Yes	< 5 years	Yes	Yes	Yes	Yes	Yes	No	Yes	Yes	No	Yes	No	No	No	No	No	No	No	Yes	No	No	No	No	No	Yes	No	No	No	Less frequent
Female	>50	Divorced	Urban	Illiterate	No	Yes	Yes	Yes	Yes	No	No	Yes	No	No	No	No	No	No	No	No	> 20 years	No	No	No	No	No	No	No	No	No	No	No	No	No	No	No	No	No	No	No	No	No	No	No	No	No	No	No	No
Male	>50	Married	Urban	Intermediate school	No	Yes	Yes	Yes	Yes	No	Yes	No	No	No	No	No	No	No	No	No	> 20 years	No	No	No	No	No	No	No	No	No	No	No	No	No	No	No	No	No	No	No	No	No	No	No	No	No	No	No	No
Male	>50	Married	Urban	High school diploma	No	Yes	No	Yes	No	No	No	No	No	No	No	No	No	No	No	Yes	> 20 years	No	No	No	No	No	No	No	No	No	No	No	No	No	No	No	No	No	No	No	No	No	No	No	No	No	No	No	No
Male	>50	Married	Urban	Elementary school	No	Yes	Yes	No	Yes	No	No	No	No	No	No	No	No	Yes	No	No	> 20 years	No	No	No	No	No	No	No	No	No	No	No	No	No	No	No	No	No	No	No	No	No	No	No	No	No	No	No	No
Female	>50	Divorced	Urban	Elementary school	No	Yes	Yes	Yes	No	No	No	No	No	No	No	No	No	No	No	No	10-20 years	No	No	No	No	No	No	No	No	No	No	No	No	No	No	No	No	No	No	No	No	No	No	No	No	No	No	No	No
Male	>50	Married	Urban	Illiterate	No	Yes	Yes	Yes	No	No	No	No	No	No	No	No	No	No	No	No	5-10 years	No	No	No	No	No	No	No	No	No	No	No	No	No	No	No	No	No	No	No	No	No	No	No	No	No	No	No	No
Male	>50	Married	Urban	High school diploma	No	Yes	Yes	Yes	No	No	No	No	No	No	No	No	No	No	No	No	< 5 years	No	No	No	No	No	No	No	No	No	No	No	No	No	No	No	No	No	No	No	No	No	No	No	No	No	No	No	No
Female	>50	Widowed	Rural	Illiterate	No	Yes	Yes	Yes	Yes	No	No	No	No	No	No	No	No	Yes	No	No	< 5 years	No	No	No	No	No	No	No	No	No	No	No	No	No	No	No	No	No	No	No	No	No	No	No	No	No	No	No	No
Male	>50	Married	Urban	Intermediate school	No	Yes	Yes	Yes	Yes	No	No	Yes	No	No	No	No	No	No	No	No	> 20 years	Yes	Yes	Yes	Yes	Yes	Yes	Yes	No	No	No	No	No	No	Yes	No	No	No	No	No	Yes	No	No	No	Yes	Yes	No	No	Sometimes
Female	>50	Married	Urban	Illiterate	No	Yes	Yes	No	No	No	No	No	No	No	No	No	No	No	No	Yes	< 5 years	No	No	No	No	No	No	No	No	No	No	No	No	No	No	No	No	No	No	No	No	No	No	No	No	No	No	No	No
Male	>50	Married	Urban	Intermediate school	Yes	Yes	Yes	Yes	Yes	No	No	Yes	No	No	No	No	No	No	No	Yes	> 20 years	No	No	No	No	No	No	No	No	No	No	No	No	No	No	No	No	No	No	No	No	No	No	No	No	No	No	No	No
Male	>50	Married	Urban	Elementary school	No	Yes	Yes	Yes	Yes	No	No	No	No	No	No	No	No	Yes	No	Yes	10-20 years	Yes	Yes	No	No	No	Yes	Yes	No	Yes	No	Yes	No	No	No	No	No	Yes	No	No	No	No	No	Yes	Yes	No	No	No	Less frequent
Female	>50	Widowed	Urban	Illiterate	No	Yes	Yes	Yes	Yes	No	Yes	No	No	No	No	No	No	No	No	No	> 20 years	Yes	Yes	No	No	No	No	Yes	No	Yes	No	No	No	No	No	No	No	No	No	No	No	No	No	No	Yes	No	No	No	Sometimes
Female	>50	Widowed	Urban	Illiterate	No	Yes	No	No	No	No	No	Yes	No	No	No	No	No	No	No	No	< 5 years	No	No	No	No	No	No	No	No	No	No	No	No	No	No	No	No	No	No	No	No	No	No	No	No	No	No	No	No
Male	>50	Married	Urban	Intermediate school	No	Yes	Yes	Yes	Yes	No	No	No	Yes	No	No	No	No	No	No	Yes	> 20 years	No	No	No	No	No	No	No	No	No	No	No	No	No	No	No	No	No	No	No	No	No	No	No	No	No	No	No	No
Male	>50	Married	Rural	Illiterate	Yes	Yes	Yes	No	Yes	No	No	No	No	No	No	No	Yes	No	No	No	> 20 years	Yes	No	No	No	No	No	Yes	No	No	No	Yes	No	No	No	No	No	No	No	No	No	No	No	No	No	No	Yes	No	Sometimes
Male	>50	Married	Urban	Elementary school	No	Yes	Yes	Yes	Yes	No	No	No	No	No	No	No	No	No	No	No	10-20 years	No	No	No	No	No	No	No	No	No	No	No	No	No	No	No	No	No	No	No	No	No	No	No	No	No	No	No	No
Male	>50	Married	Urban	Intermediate school	No	Yes	Yes	Yes	Yes	Yes	No	No	No	No	No	No	No	No	Yes	Yes	10-20 years	Yes	No	No	Yes	No	Yes	Yes	Yes	Yes	No	Yes	No	No	No	No	No	Yes	Yes	No	No	No	No	No	No	No	Yes	No	Sometimes
Male	>50	Married	Urban	College degree	No	Yes	Yes	No	Yes	No	No	No	No	No	No	No	No	No	No	No	10-20 years	Yes	No	No	No	Yes	Yes	Yes	No	Yes	No	No	No	No	Yes	No	No	Yes	Yes	No	No	No	No	Yes	Yes	No	No	No	Less frequent
Female	>50	Widowed	Urban	Illiterate	No	Yes	Yes	Yes	Yes	No	No	No	No	No	No	No	No	No	No	Yes	> 20 years	Yes	No	No	No	No	No	Yes	No	No	No	No	No	No	Yes	No	No	Yes	No	No	No	No	No	No	Yes	No	No	No	Less frequent
Female	>50	Widowed	Urban	Illiterate	No	Yes	Yes	Yes	Yes	No	No	No	No	No	No	No	No	No	No	No	10-20 years	Yes	No	No	No	Yes	Yes	Yes	No	Yes	No	No	No	No	No	Yes	No	No	Yes	No	No	No	No	No	No	No	Yes	No	Always
Female	>50	Widowed	Rural	Illiterate	No	Yes	Yes	Yes	Yes	No	No	No	No	No	No	No	No	No	No	No	10-20 years	Yes	No	Yes	No	No	Yes	Yes	No	Yes	No	No	No	No	No	Yes	No	No	No	No	No	No	No	Yes	Yes	No	No	No	Always
Male	>50	Married	Urban	Elementary school	No	Yes	Yes	Yes	Yes	No	No	No	No	No	No	No	No	Yes	No	Yes	> 20 years	Yes	No	No	No	No	Yes	Yes	No	No	No	No	No	No	Yes	Yes	No	Yes	Yes	No	No	No	No	No	No	Yes	No	No	Less frequent
Male	>50	Married	Urban	Illiterate	No	Yes	No	Yes	Yes	No	No	Yes	No	No	No	No	No	No	No	Yes	< 5 years	No	No	No	No	No	No	No	No	No	No	No	No	No	No	No	No	No	No	No	No	No	No	No	No	No	No	No	No
Female	>50	Widowed	Urban	Illiterate	No	Yes	No	Yes	Yes	No	No	Yes	No	No	No	No	No	No	Yes	Yes	10-20 years	No	No	No	No	No	No	No	No	No	No	No	No	No	No	No	No	No	No	No	No	No	No	No	No	No	No	No	No
Male	>50	Married	Urban	Illiterate	No	Yes	Yes	Yes	Yes	No	Yes	No	No	No	No	No	No	No	No	Yes	10-20 years	Yes	No	Yes	No	No	Yes	Yes	No	No	No	No	No	No	No	No	No	No	No	No	No	No	No	No	No	Yes	No	No	Sometimes
Female	>50	Widowed	Urban	Illiterate	No	Yes	Yes	Yes	Yes	No	No	No	No	No	No	No	No	No	No	No	> 20 years	Yes	Yes	Yes	Yes	Yes	No	Yes	No	No	Yes	No	No	No	No	No	No	No	No	Yes	No	No	No	Yes	Yes	No	No	No	Sometimes
Female	>50	Divorced	Urban	Illiterate	No	Yes	Yes	Yes	Yes	No	No	Yes	No	No	No	No	No	No	No	No	> 20 years	No	No	No	No	No	No	No	No	No	No	No	No	No	No	No	No	No	No	No	No	No	No	No	No	No	No	No	No
Male	>50	Married	Urban	Intermediate school	No	Yes	Yes	Yes	Yes	No	No	No	No	No	No	No	No	No	No	No	> 20 years	No	No	No	No	No	No	No	No	No	No	No	No	No	No	No	No	No	No	No	No	No	No	No	No	No	No	No	No
Male	>50	Married	Urban	Elementary school	No	Yes	No	No	No	No	No	Yes	No	No	No	No	No	No	No	No	> 20 years	No	No	No	No	No	No	No	No	No	No	No	No	No	No	No	No	No	No	No	No	No	No	No	No	No	No	No	No
Male	>50	Married	Urban	Elementary school	No	Yes	Yes	No	No	No	Yes	No	No	No	No	No	No	No	No	No	> 20 years	No	No	No	No	No	No	No	No	No	No	No	No	No	No	No	No	No	No	No	No	No	No	No	No	No	No	No	No
Male	>50	Married	Urban	Elementary school	No	Yes	Yes	No	Yes	No	Yes	No	No	No	No	No	No	No	No	Yes	> 20 years	Yes	No	Yes	No	No	Yes	Yes	No	Yes	No	No	No	No	No	No	No	Yes	Yes	No	No	No	No	No	No	No	Yes	No	Sometimes
Female	>50	Widowed	Urban	Illiterate	No	Yes	Yes	Yes	No	No	No	No	No	No	No	No	No	Yes	No	No	> 20 years	No	No	No	No	No	No	No	No	No	No	No	No	No	No	No	No	No	No	No	No	No	No	No	No	No	No	No	No
Male	>50	Married	Rural	Elementary school	No	Yes	Yes	No	No	No	No	No	No	No	No	No	No	No	No	No	10-20 years	No	No	No	No	No	No	No	No	No	No	No	No	No	No	No	No	No	No	No	No	No	No	No	No	No	No	No	No
Male	>50	Married	Urban	Illiterate	No	Yes	Yes	Yes	No	No	No	Yes	No	No	No	No	No	No	No	No	> 20 years	No	No	No	No	No	No	No	No	No	No	No	No	No	No	No	No	No	No	No	No	No	No	No	No	No	No	No	No
Female	>50	Widowed	Rural	Illiterate	No	Yes	Yes	Yes	No	No	No	No	Yes	No	No	No	No	No	No	No	> 20 years	Yes	No	No	No	Yes	No	No	No	No	No	No	No	No	No	No	No	No	No	No	No	No	No	No	Yes	No	No	No	Sometimes
Female	>50	Widowed	Urban	Illiterate	No	Yes	Yes	Yes	No	No	No	No	No	No	No	No	No	No	No	Yes	10-20 years	No	No	No	No	No	No	No	No	No	No	No	No	No	No	No	No	No	No	No	No	No	No	No	No	No	No	No	No
Male	>50	Married	Urban	High school diploma	Yes	Yes	No	Yes	No	No	No	No	No	No	No	No	No	No	No	No	< 5 years	No	No	No	No	No	No	No	No	No	No	No	No	No	No	No	No	No	No	No	No	No	No	No	No	No	No	No	No
Male	>50	Married	Urban	Elementary school	No	Yes	Yes	No	No	No	No	No	No	No	No	Yes	No	Yes	No	Yes	> 20 years	No	No	No	No	No	No	No	No	No	No	No	No	No	No	No	No	No	No	No	No	No	No	No	No	No	No	No	No
[truncated: 23 more columns]
